# Supplementary material for: Developmental potential of aneuploid human embryos cultured beyond implantation
Source: Nat Commun. 2020 Aug 10;11:3987. doi: 10.1038/s41467-020-17764-7 (PMC7418029; doi:10.1038/s41467-020-17764-7)
Supplement: Supplementary file 4 — Source Data [file 41467_2020_17764_MOESM4_ESM.xlsx]

## Sheet: 1a
Percentage of specific aneuploidies
cat	n	chr	abtype	pct
chr1-gain	108	chr1	gain	0.011454
chr1-loss	22	chr1	loss	0.00233323
chr10-gain	108	chr10	gain	0.011454
chr10-loss	103	chr10	loss	0.0109237
chr11-gain	86	chr11	gain	0.0091208
chr11-loss	90	chr11	loss	0.00954502
chr12-gain	85	chr12	gain	0.00901474
chr12-loss	48	chr12	loss	0.00509068
chr13-gain	151	chr13	gain	0.0160144
chr13-loss	251	chr13	loss	0.02662
chr14-gain	99	chr14	gain	0.0104995
chr14-loss	186	chr14	loss	0.0197264
chr15-gain	407	chr15	gain	0.0431647
chr15-loss	452	chr15	loss	0.0479372
chr16-gain	782	chr16	gain	0.0829356
chr16-loss	771	chr16	loss	0.081769
chr17-gain	136	chr17	gain	0.0144236
chr17-loss	92	chr17	loss	0.00975713
chr18-gain	261	chr18	gain	0.0276806
chr18-loss	207	chr18	loss	0.0219535
chr19-gain	394	chr19	gain	0.041786
chr19-loss	159	chr19	loss	0.0168629
chr2-gain	113	chr2	gain	0.0119843
chr2-loss	173	chr2	loss	0.0183477
chr20-gain	100	chr20	gain	0.0106056
chr20-loss	102	chr20	loss	0.0108177
chr21-gain	385	chr21	gain	0.0408315
chr21-loss	457	chr21	loss	0.0484675
chr22-gain	749	chr22	gain	0.0794358
chr22-loss	897	chr22	loss	0.095132
chr3-gain	103	chr3	gain	0.0109237
chr3-loss	33	chr3	loss	0.00349984
chr4-gain	122	chr4	gain	0.0129388
chr4-loss	165	chr4	loss	0.0174992
chr5-gain	91	chr5	gain	0.00965108
chr5-loss	107	chr5	loss	0.011348
chr6-gain	86	chr6	gain	0.0091208
chr6-loss	74	chr6	loss	0.00784813
chr7-gain	73	chr7	gain	0.00774207
chr7-loss	132	chr7	loss	0.0139994
chr8-gain	120	chr8	gain	0.0127267
chr8-loss	146	chr8	loss	0.0154841
chr9-gain	158	chr9	gain	0.0167568
chr9-loss	45	chr9	loss	0.00477251

## Sheet: 1b
Odds ratios of embryos developing to blastocyst by day 6
Karyotype	Odds ratio	Upper limit of 95% CI	Low limit of 95% CI	p value	logp		chr	type	day5	day6	total
Trisomy1	1.71825	2.64565	1.14387	0.00862388	2.0643		1	gain	31	77	108
Trisomy2	1.677	2.55016	1.12827	0.0100732	1.99683		1	loss	6	16	22
Trisomy3	1.40387	2.14201	0.937878	0.10022	0.999043		2	gain	33	80	113
Trisomy4	0.99614	1.43722	0.695852	0.983281	0.00732232		2	loss	58	115	173
Trisomy5	1.21583	1.88433	0.797754	0.367021	0.435309		3	gain	34	69	103
Trisomy6	2.61333	4.52802	1.58965	8.65333e-05	4.06282		3	loss	7	26	33
Trisomy7	1.41235	2.34061	0.875851	0.159021	0.798544		4	gain	50	72	122
Trisomy8	2.27294	3.53422	1.5091	5.22612e-05	4.28182		4	loss	55	110	165
Trisomy9	1.26	1.75757	0.912639	0.161636	0.791461		5	gain	33	58	91
Trisomy10	1.71825	2.64565	1.14387	0.00862388	2.0643		5	loss	43	64	107
Trisomy11	2.61333	4.52802	1.58965	8.65333e-05	4.06282		6	gain	18	68	86
Trisomy12	2.5749	4.46446	1.56477	0.000117437	3.9302		6	loss	12	62	74
Trisomy13	1.27911	1.79971	0.919235	0.145497	0.837146		7	gain	24	49	73
Trisomy14	1.15917	1.7578	0.77517	0.475368	0.32297		7	loss	52	80	132
Trisomy15	1.11303	1.36366	0.911256	0.295466	0.529493		8	gain	28	92	120
Trisomy16	1.21975	1.41573	1.05291	0.00800178	2.09681		8	loss	39	107	146
Trisomy17	1.85094	2.73523	1.27998	0.000899874	3.04582		9	gain	56	102	158
Trisomy18	2.04385	2.72356	1.55349	1.45146e-07	6.83819		9	loss	19	26	45
Trisomy19	1.24125	1.53079	1.01048	0.0393892	1.40462		10	gain	31	77	108
Trisomy20	2.60235	4.32019	1.63958	2.48476e-05	4.60472		10	loss	28	75	103
Trisomy21	1.42196	1.76681	1.15034	0.00105255	2.97776		11	gain	18	68	86
Trisomy22	1.22724	1.42916	1.05598	0.0074575	2.12741		11	loss	25	65	90
Monosomy1	1.8447	5.14284	0.758296	0.183048	0.737436		12	gain	18	67	85
Monosomy2	1.3716	1.89412	1.00413	0.0470156	1.32776		12	loss	14	34	48
Monosomy3	2.56941	6.42467	1.17722	0.0165124	1.78219		13	gain	53	98	151
Monosomy4	1.38353	1.92672	1.00508	0.0464291	1.33321		13	loss	67	184	251
Monosomy5	1.0296	1.52586	0.701571	0.882521	0.0542751		14	gain	37	62	99
Monosomy6	3.57411	6.96882	1.99928	4.58078e-06	5.33906		14	loss	55	131	186
Monosomy7	1.06425	1.51817	0.752506	0.726769	0.138604		15	gain	156	251	407
Monosomy8	1.89792	2.77249	1.32661	0.000359891	3.44383		15	loss	112	340	452
Monosomy9	0.946624	1.73453	0.526161	0.856122	0.0674642		16	gain	283	499	782
Monosomy10	1.85294	2.9088	1.21473	0.00378187	2.42229		16	loss	224	547	771
Monosomy11	1.79859	2.90642	1.14878	0.00969445	2.01348		17	gain	37	99	136
Monosomy12	1.68	3.23533	0.920997	0.0920559	1.03595		17	loss	23	69	92
Monosomy13	1.89977	2.5321	1.44269	2.93212e-06	5.53282		18	gain	66	195	261
Monosomy14	1.64766	2.27659	1.20865	0.00141816	2.84828		18	loss	71	136	207
Monosomy15	2.1	2.61416	1.6998	9.96154e-13	12.0017		19	gain	141	253	394
Monosomy16	1.68926	1.98079	1.4454	1.72345e-11	10.7636		19	loss	42	117	159
Monosomy17	2.07529	3.39958	1.31493	0.00141275	2.84994		20	gain	21	79	100
Monosomy18	1.32507	1.77592	0.997197	0.0523368	1.28119		20	loss	27	75	102
Monosomy19	1.92706	2.77369	1.36525	0.000142725	3.8455		21	gain	126	259	385
Monosomy20	1.92157	3.03693	1.2534	0.00238627	2.62228		21	loss	156	301	457
Monosomy21	1.33475	1.6255	1.10028	0.00326562	2.48603		22	gain	270	479	749
Monosomy22	1.47786	1.7065	1.28281	4.40307e-08	7.35624		22	loss	286	611	897
							NA	normal	10373	14995	25368

## Sheet: 1c
Odds ratios of embryos having a higher day 5 expansion score
Karyotype	Odds ratio	Upper limit of 95% CI	Low limit of 95% CI	p value	logp		chr	type	day5	day6	total
Trisomy1	0.617594	0.861075	0.442005	0.00456215	2.34083		1	gain	31	77	108
Trisomy2	0.619263	0.855294	0.447671	0.00367191	2.43511		1	loss	6	16	22
Trisomy3	0.722788	1.00011	0.521831	0.0501267	1.29993		2	gain	33	80	113
Trisomy4	0.889078	1.20918	0.652959	0.454028	0.342917		2	loss	58	115	173
Trisomy5	0.601997	0.867194	0.416767	0.00654558	2.18405		3	gain	34	69	103
Trisomy6	0.416435	0.606748	0.284127	5.76234e-06	5.2394		3	loss	7	26	33
Trisomy7	0.787186	1.1794	0.525248	0.245392	0.61014		4	gain	50	72	122
Trisomy8	0.477235	0.649656	0.34963	2.7862e-06	5.55499		4	loss	55	110	165
Trisomy9	0.899697	1.17296	0.690258	0.434203	0.362307		5	gain	33	58	91
Trisomy10	0.616103	0.85191	0.444407	0.00348419	2.4579		5	loss	43	64	107
Trisomy11	0.457416	0.667593	0.312117	5.33868e-05	4.27257		6	gain	18	68	86
Trisomy12	0.469515	0.677036	0.324261	5.49952e-05	4.25968		6	loss	12	62	74
Trisomy13	0.813245	1.06785	0.618963	0.136996	0.863292		7	gain	24	49	73
Trisomy14	0.754852	1.06918	0.532149	0.113637	0.944481		7	loss	52	80	132
Trisomy15	0.862013	1.02617	0.723972	0.0951993	1.02137		8	gain	28	92	120
Trisomy16	0.764954	0.865586	0.675913	2.17503e-05	4.66254		8	loss	39	107	146
Trisomy17	0.566127	0.75742	0.422988	0.000127103	3.89584		9	gain	56	102	158
Trisomy18	0.551479	0.681524	0.44571	3.88428e-08	7.41069		9	loss	19	26	45
Trisomy19	0.671036	0.798346	0.563739	6.93872e-06	5.15872		10	gain	31	77	108
Trisomy20	0.487651	0.690125	0.34351	5.30766e-05	4.2751		10	loss	28	75	103
Trisomy21	0.686837	0.8238	0.572379	5.25193e-05	4.27968		11	gain	18	68	86
Trisomy22	0.825518	0.938863	0.725798	0.00349908	2.45605		11	loss	25	65	90
Monosomy1	0.292851	0.603337	0.136242	0.0010951	2.96055		12	gain	18	67	85
Monosomy2	0.542778	0.701364	0.419341	3.15351e-06	5.50121		12	loss	14	34	48
Monosomy3	0.288608	0.518485	0.156988	4.08857e-05	4.38843		13	gain	53	98	151
Monosomy4	0.669442	0.871518	0.513698	0.00289908	2.53774		13	loss	67	184	251
Monosomy5	0.647757	0.902549	0.464279	0.0103474	1.98517		14	gain	37	62	99
Monosomy6	0.291564	0.442044	0.190073	9.44104e-09	8.02498		14	loss	55	131	186
Monosomy7	0.793524	1.06213	0.592588	0.119945	0.921017		15	gain	156	251	407
Monosomy8	0.395099	0.523517	0.297237	1.21612e-10	9.91502		15	loss	112	340	452
Monosomy9	0.500051	0.831205	0.297923	0.00788111	2.10341		16	gain	283	499	782
Monosomy10	0.457132	0.637607	0.326456	4.41866e-06	5.35471		16	loss	224	547	771
Monosomy11	0.576679	0.830647	0.39949	0.00315171	2.50145		17	gain	37	99	136
Monosomy12	0.439196	0.715581	0.267671	0.00099712	3.00125		17	loss	23	69	92
Monosomy13	0.508444	0.631841	0.408575	1.16621e-09	8.93322		18	gain	66	195	261
Monosomy14	0.478916	0.619977	0.369158	2.54249e-08	7.59474		18	loss	71	136	207
Monosomy15	0.425785	0.499832	0.36237	2.23897e-25	24.65		19	gain	141	253	394
Monosomy16	0.467618	0.529511	0.41276	5.53001e-33	32.2573		19	loss	42	117	159
Monosomy17	0.417016	0.589145	0.29377	8.00014e-07	6.0969		20	gain	21	79	100
Monosomy18	0.543955	0.692941	0.426345	8.79597e-07	6.05572		20	loss	27	75	102
Monosomy19	0.445517	0.581667	0.340257	3.30557e-09	8.48075		21	gain	126	259	385
Monosomy20	0.476352	0.66343	0.340882	1.2305e-05	4.90992		21	loss	156	301	457
Monosomy21	0.696129	0.816665	0.593153	8.95651e-06	5.04786		22	gain	270	479	749
Monosomy22	0.6528	0.731931	0.582105	2.89128e-13	12.5389		22	loss	286	611	897
							NA	normal	10373	14995	25368

## Sheet: 2c
Developmental phenotypes of in vitro cultured embryos
TRISOMY 15	TRISOMY 16	TRISOMY 21	MONOSOMY 21	EUPLOID
Outcome	Outcome	Outcome	Outcome	Outcome		1	All lineages
						2	No ICM
2	1	2	2	2		3	Dead/arrested
1	2	2	2	2
1	1	2	1	2
1	1	1	1	2
1	3	1	3	2
1	2	1	1	2
1	1	2	2	2
2	2	1	3	1
2	2	3	1	1
1	1	2	3	2
1	1	1	3	3
1	1	2	1	1
1	1	1	3	1
1	1	2	1	2
1	1		3	1
1	1		3	2
	1		1	2
	2			1
	2			1
	1			1
	1			1
	1			1
	2
	2

## Sheet: 2d
Total cell numbers in embryos with all lineages
	TRISOMY 15			TRISOMY 16			TRISOMY 21			MONOSOMY 21			EUPLOID
Experiment	Plate ID	Total	Experiment	Plate ID	Total	Experiment	Plate ID	Total	Experiment	Plate ID	Total	Experiment	Plate ID	Total
1	1-6	767	1	1-2	529	2	3-1	520	2	2-6	148	2	6-2	467
1	1-7	774	1	2-6	232	2	4-6	821	2	3-2	129	2	6-4	652
2	1-3	509	2	1-1	420	2	5-1	536	2	3-5	428	3	4-7	87
2	2-5	219	2	4-1	195	3	1-8	256	3	2-3	50	4	1-6	947
2	2-7	625	3	1-6	151	3	3-1	65	3	2-8	250	4	1-8	574
2	2-8	260	3	1-7	209	4	3-1	402	3	3-7	215	4	2-3	572
3	1-1	299	3	3-2	211				4	5-2	170	4	2-4	401
3	1-5	581	3	4-3	96							4	2-5	851
3	3-6	67	3	4-4	113							4	2-6	609
4	1-1	402	4	1-2	143							4	2-7	1140
4	1-4	434	4	1-3	221
4	3-2	145	4	2-8	221
4	3-6	924	4	3-5	108
			4	3-7	406
			4	4-1	434

## Sheet: 2e
Number of epiblast cells in embryos with all lineages
	TRISOMY 15			TRISOMY 16			TRISOMY 21			MONOSOMY 21			EUPLOID
Experiment	Plate ID	Total	Experiment	Plate ID	Total	Experiment	Plate ID	Total	Experiment	Plate ID	Total	Experiment	Plate ID	Total
1	1-6	148	1	1-2	10	2	3-1	12	2	2-6	41	2	6-2	66
1	1-7	189	1	2-6	2	2	4-6	41	2	3-2	22	2	6-4	86
2	1-3	14	2	1-1	30	2	5-1	89	2	3-5	109	3	4-7	54
2	2-5	51	2	4-1	80	3	1-8	21	3	2-3	37	4	1-6	102
2	2-7	83	3	1-6	60	3	3-1	11	3	2-8	88	4	1-8	22
2	2-8	44	3	1-7	115	4	3-1	41	3	3-7	112	4	2-3	10
3	1-1	171	3	3-2	97				4	5-2	20	4	2-4	91
3	1-5	85	3	4-3	15							4	2-5	48
3	3-6	3	3	4-4	29							4	2-6	184
4	1-1	41	4	1-2	64							4	2-7	49
4	1-4	130	4	1-3	47
4	3-2	40	4	2-8	29
4	3-6	103	4	3-5	13
			4	3-7	148
			4	4-1	242

## Sheet: 2f
Number of hypoblast cells in embryos with all lineages
	TRISOMY 15			TRISOMY 16			TRISOMY 21			MONOSOMY 21			EUPLOID
Experiment	Plate ID	Total	Experiment	Plate ID	Total	Experiment	Plate ID	Total	Experiment	Plate ID	Total	Experiment	Plate ID	Total
1	1-6	18	1	1-2	6	2	3-1	31	2	2-6	12	2	6-2	3
1	1-7	17	1	2-6	10	2	4-6	4	2	3-2	15	2	6-4	21
2	1-3	13	2	1-1	1	2	5-1	21	2	3-5	24	3	4-7	3
2	2-5	9	2	4-1	15	3	1-8	14	3	2-3	1	4	1-6	6
2	2-7	2	3	1-6	17	3	3-1	2	3	2-8	25	4	1-8	6
2	2-8	11	3	1-7	24	4	3-1	21	3	3-7	9	4	2-3	3
3	1-1	22	3	3-2	12				4	5-2	4	4	2-4	33
3	1-5	1	3	4-3	5							4	2-5	12
3	3-6	1	3	4-4	7							4	2-6	13
4	1-1	21	4	1-2	17							4	2-7	43
4	1-4	45	4	1-3	4
4	3-2	15	4	2-8	24
4	3-6	51	4	3-5	8
			4	3-7	40
			4	4-1	4

## Sheet: 2g
Number of trophoblast cells in embryos with all lineages
	TRISOMY 15			TRISOMY 16			TRISOMY 21			MONOSOMY 21			EUPLOID
Experiment	Plate ID	Total	Experiment	Plate ID	Total	Experiment	Plate ID	Total	Experiment	Plate ID	Total	Experiment	Plate ID	Total
1	1-6	601	1	1-2	513	2	3-1	477	2	2-6	95	2	6-2	398
1	1-7	568	1	2-6	220	2	4-6	776	2	3-2	92	2	6-4	545
2	1-3	482	2	1-1	389	2	5-1	426	2	3-5	295	3	4-7	30
2	2-5	159	2	4-1	100	3	1-8	221	3	2-3	12	4	1-6	839
2	2-7	540	3	1-6	74	3	3-1	52	3	2-8	137	4	1-8	546
2	2-8	205	3	1-7	70	4	3-1	340	3	3-7	94	4	2-3	559
3	1-1	106	3	3-2	102				4	5-2	146	4	2-4	277
3	1-5	495	3	4-3	76							4	2-5	791
3	3-6	63	3	4-4	77							4	2-6	412
4	1-1	340	4	1-2	62							4	2-7	1048
4	1-4	259	4	1-3	170
4	3-2	90	4	2-8	168
4	3-6	770	4	3-5	87
			4	3-7	218
			4	4-1	188

## Sheet: 4b
Quantification of GATA3 levels in human TSCs
Exp1 120519										Exp2 300519													Exp3 010819
CT ECAD -DOX	GATA3	GATA3 normalized	CT ECAD +DOX 48h	GATA3	GATA3 normalized	CT ECAD +DOX 72h	GATA3	GATA3 normalized		CT ECAD -DOX	GATA3	GATA3 normalized	CT ECAD +DOX 48h	GATA3	GATA3 normalized	CT ECAD +DOX 72h	GATA3	GATA3 normalized	CT ECAD +DOX 1 week	GATA3	GATA3 normalized		CT ECAD -DOX	GATA3	GATA3 normalized	CT ECAD +DOX 48h	GATA3	GATA3 normalized	CT ECAD +DOX 72h	GATA3	GATA3 normalized	CT ECAD +DOX 1 week	GATA3	GATA3 normalized
C4-CT -DOX GFP-ECAD-GATA3:0001-0001-0072:c:4/4 - Series001	108.488	1.28253	C4-CT +DOX 48h GFP-ECAD-GATA3:0001-0001-0353:c:4/4 - Series003	23.789	0.281229	C4-CT +DOX 72h GFP-ECAD-GATA3:0001-0001-0070:c:4/4 - Series001	46.968	0.555248		C4-CT ECAD.tif:0001-0001-0021:c:4/4 - Series003	64.582	0.536008	C4-CT ECAD +DOX 48h.tif:0001-0001-0163:c:4/4 - Series002	23.229	0.192793	C4-CT ECAD +DOX 72h.tif:0001-0001-0212:c:4/4 - Series002	68.953	0.572286	C4-CT ECAD +DOX 1week.tif:0001-0001-0189:c:4/4 - Series011	37.498	0.311221		C4-CT ECAD -DOX-1.tif:0001-0001-0036:c:4/4 - Series002	99.569	1.28512	C4-CT ECAD +DOX 48h.tif:0001-0001-0028:c:4/4 - Series002	30.772	0.397168	C4-CT ECAD +DOX 72h.tif:0001-0001-0371:c:4/4 - Series002	22.485	0.290209	C4-CT ECAD +DOX 1week-1:0001-0001-0100:c:4/4 - Series001	22.311	0.287963
C4-CT -DOX GFP-ECAD-GATA3:0001-0002-0089:c:4/4 - Series001	99.209	1.17283	C4-CT +DOX 48h GFP-ECAD-GATA3:0001-0002-0361:c:4/4 - Series003	15.296	0.180827	C4-CT +DOX 72h GFP-ECAD-GATA3:0001-0002-0188:c:4/4 - Series001	29.14	0.344488		C4-CT ECAD.tif:0001-0002-0027:c:4/4 - Series003	53.511	0.444123	C4-CT ECAD +DOX 48h.tif:0001-0002-0196:c:4/4 - Series002	78.714	0.653299	C4-CT ECAD +DOX 72h.tif:0001-0002-0294:c:4/4 - Series002	29.784	0.247197	C4-CT ECAD +DOX 1week.tif:0001-0002-0209:c:4/4 - Series011	138.453	1.14911		C4-CT ECAD -DOX-1.tif:0001-0002-0046:c:4/4 - Series002	82.443	1.06407	C4-CT ECAD +DOX 48h.tif:0001-0002-0068:c:4/4 - Series002	24.935	0.321831	C4-CT ECAD +DOX 72h.tif:0001-0002-0472:c:4/4 - Series002	36.075	0.465612	C4-CT ECAD +DOX 1week-1:0001-0002-0175:c:4/4 - Series001	14.354	0.185264
C4-CT -DOX GFP-ECAD-GATA3:0001-0003-0158:c:4/4 - Series001	82.144	0.971092	C4-CT +DOX 48h GFP-ECAD-GATA3:0001-0003-0785:c:4/4 - Series003	14.503	0.171452	C4-CT +DOX 72h GFP-ECAD-GATA3:0001-0003-0235:c:4/4 - Series001	29.095	0.343956		C4-CT ECAD.tif:0001-0003-0034:c:4/4 - Series003	71.417	0.592737	C4-CT ECAD +DOX 48h.tif:0001-0003-0223:c:4/4 - Series002	22.112	0.183522	C4-CT ECAD +DOX 72h.tif:0001-0003-0306:c:4/4 - Series002	81.827	0.679136	C4-CT ECAD +DOX 1week.tif:0001-0003-0259:c:4/4 - Series011	76.869	0.637986		C4-CT ECAD -DOX-1.tif:0001-0003-0044:c:4/4 - Series002	52.046	0.671747	C4-CT ECAD +DOX 48h.tif:0001-0003-0067:c:4/4 - Series002	37.386	0.482533	C4-CT ECAD +DOX 72h.tif:0001-0003-0474:c:4/4 - Series002	35.638	0.459972	C4-CT ECAD +DOX 1week-1:0001-0003-0267:c:4/4 - Series001	17.468	0.225456
C4-CT -DOX GFP-ECAD-GATA3:0001-0004-0194:c:4/4 - Series001	138.593	1.63842	C4-CT +DOX 48h GFP-ECAD-GATA3:0001-0004-0949:c:4/4 - Series003	12.838	0.151769	C4-CT +DOX 72h GFP-ECAD-GATA3:0001-0004-0243:c:4/4 - Series001	23.49	0.277695		C4-CT ECAD.tif:0001-0004-0041:c:4/4 - Series003	63.8	0.529518	C4-CT ECAD +DOX 48h.tif:0001-0004-0246:c:4/4 - Series002	27.271	0.22634	C4-CT ECAD +DOX 72h.tif:0001-0004-0405:c:4/4 - Series002	37.763	0.31342	C4-CT ECAD +DOX 1week.tif:0001-0004-0352:c:4/4 - Series011	35.727	0.296522		C4-CT ECAD -DOX-1.tif:0001-0004-0063:c:4/4 - Series002	83.128	1.07292	C4-CT ECAD +DOX 48h.tif:0001-0004-0089:c:4/4 - Series002	11.736	0.151474	C4-CT ECAD +DOX 72h.tif:0001-0004-0568:c:4/4 - Series002	58.836	0.759384	C4-CT ECAD +DOX 1week-1:0001-0004-0349:c:4/4 - Series001	32.655	0.421471
C4-CT -DOX GFP-ECAD-GATA3:0001-0005-0261:c:4/4 - Series001	100.013	1.18234	C4-CT +DOX 48h GFP-ECAD-GATA3:0002-0001-0069:c:4/4 - Series004	18.258	0.215843	C4-CT +DOX 72h GFP-ECAD-GATA3:0001-0005-0329:c:4/4 - Series001	81.728	0.966174		C4-CT ECAD.tif:0001-0005-0037:c:4/4 - Series003	94.621	0.785322	C4-CT ECAD +DOX 48h.tif:0001-0005-0247:c:4/4 - Series002	23.544	0.195407	C4-CT ECAD +DOX 72h.tif:0001-0005-0457:c:4/4 - Series002	43.861	0.364031	C4-CT ECAD +DOX 1week.tif:0001-0005-0519:c:4/4 - Series011	29.05	0.241105		C4-CT ECAD -DOX-1.tif:0001-0005-0074:c:4/4 - Series002	56.14	0.724587	C4-CT ECAD +DOX 48h.tif:0001-0005-0093:c:4/4 - Series002	25.888	0.334131	C4-CT ECAD +DOX 72h.tif:0001-0005-0682:c:4/4 - Series002	33.524	0.432687	C4-CT ECAD +DOX 1week-1:0001-0005-0392:c:4/4 - Series001	33.517	0.432597
C4-CT -DOX GFP-ECAD-GATA3:0001-0006-0323:c:4/4 - Series001	148.068	1.75043	C4-CT +DOX 48h GFP-ECAD-GATA3:0002-0002-0080:c:4/4 - Series004	9.692	0.114577	C4-CT +DOX 72h GFP-ECAD-GATA3:0001-0006-0371:c:4/4 - Series001	14.503	0.171452		C4-CT ECAD.tif:0001-0006-0062:c:4/4 - Series003	196.229	1.62863	C4-CT ECAD +DOX 48h.tif:0001-0006-0378:c:4/4 - Series002	26.753	0.222041	C4-CT ECAD +DOX 72h.tif:0001-0006-0527:c:4/4 - Series002	73.46	0.609693	C4-CT ECAD +DOX 1week.tif:0001-0006-0513:c:4/4 - Series011	43.75	0.36311		C4-CT ECAD -DOX-1.tif:0001-0006-0074:c:4/4 - Series002	80.225	1.03545	C4-CT ECAD +DOX 48h.tif:0001-0006-0101:c:4/4 - Series002	25.395	0.327768	C4-CT ECAD +DOX 72h.tif:0001-0006-0696:c:4/4 - Series002	33.163	0.428028	C4-CT ECAD +DOX 1week-1:0001-0006-0388:c:4/4 - Series001	32.759	0.422813
C4-CT -DOX GFP-ECAD-GATA3:0001-0007-0393:c:4/4 - Series001	138.096	1.63255	C4-CT +DOX 48h GFP-ECAD-GATA3:0002-0003-0110:c:4/4 - Series004	19.429	0.229686	C4-CT +DOX 72h GFP-ECAD-GATA3:0001-0007-0686:c:4/4 - Series001	29.212	0.345339		C4-CT ECAD.tif:0001-0007-0055:c:4/4 - Series003	90.713	0.752887	C4-CT ECAD +DOX 48h.tif:0001-0007-0443:c:4/4 - Series002	26.315	0.218405	C4-CT ECAD +DOX 72h.tif:0001-0007-0512:c:4/4 - Series002	71.46	0.593093	C4-CT ECAD +DOX 1week.tif:0001-0007-0751:c:4/4 - Series011	79.66	0.661151		C4-CT ECAD -DOX-1.tif:0001-0007-0081:c:4/4 - Series002	53.1	0.68535	C4-CT ECAD +DOX 48h.tif:0001-0007-0130:c:4/4 - Series002	24.654	0.318204	C4-CT ECAD +DOX 72h.tif:0001-0007-0900:c:4/4 - Series002	31.845	0.411017	C4-CT ECAD +DOX 1week-1:0001-0007-0566:c:4/4 - Series001	46.606	0.601534
C4-CT -DOX GFP-ECAD-GATA3:0001-0008-0410:c:4/4 - Series001	150.447	1.77856	C4-CT +DOX 48h GFP-ECAD-GATA3:0002-0004-0095:c:4/4 - Series004	7.702	0.0910517	C4-CT +DOX 72h GFP-ECAD-GATA3:0001-0008-0695:c:4/4 - Series001	19.698	0.232866		C4-CT ECAD.tif:0001-0008-0051:c:4/4 - Series003	74.616	0.619287	C4-CT ECAD +DOX 48h.tif:0001-0008-0513:c:4/4 - Series002	78.152	0.648635	C4-CT ECAD +DOX 72h.tif:0001-0008-0523:c:4/4 - Series002	77.532	0.643489	C4-CT ECAD +DOX 1week.tif:0001-0008-0902:c:4/4 - Series011	34.644	0.287533		C4-CT ECAD -DOX-1.tif:0001-0008-0124:c:4/4 - Series002	64.088	0.82717	C4-CT ECAD +DOX 48h.tif:0001-0008-0123:c:4/4 - Series002	21.477	0.277199	C4-CT ECAD +DOX 72h.tif:0002-0001-0421:c:4/4 - Series004	111.109	1.43406	C4-CT ECAD +DOX 1week-1:0001-0008-0640:c:4/4 - Series001	35.727	0.461121
C4-CT -DOX GFP-ECAD-GATA3:0001-0009-0454:c:4/4 - Series001	120.803	1.42811	C4-CT +DOX 48h GFP-ECAD-GATA3:0002-0005-0121:c:4/4 - Series004	21.113	0.249594	C4-CT +DOX 72h GFP-ECAD-GATA3:0001-0009-0742:c:4/4 - Series001	34.501	0.407865		C4-CT ECAD.tif:0001-0009-0053:c:4/4 - Series003	115.308	0.957017	C4-CT ECAD +DOX 48h.tif:0001-0009-0542:c:4/4 - Series002	12.308	0.102152	C4-CT ECAD +DOX 72h.tif:0001-0009-0573:c:4/4 - Series002	74.082	0.614855	C4-CT ECAD +DOX 1week.tif:0002-0001-0081:c:4/4 - Series013	73.225	0.607742		C4-CT ECAD -DOX-1.tif:0001-0009-0195:c:4/4 - Series002	58.774	0.758583	C4-CT ECAD +DOX 48h.tif:0001-0009-0266:c:4/4 - Series002	56.802	0.733131	C4-CT ECAD +DOX 72h.tif:0002-0002-0424:c:4/4 - Series004	17.342	0.223829	C4-CT ECAD +DOX 1week-1:0001-0009-0726:c:4/4 - Series001	23.451	0.302677
C4-CT -DOX GFP-ECAD-GATA3:0001-0010-0484:c:4/4 - Series001	127.315	1.5051	C4-CT +DOX 48h GFP-ECAD-GATA3:0002-0006-0157:c:4/4 - Series004	16.483	0.194859	C4-CT +DOX 72h GFP-ECAD-GATA3:0001-0010-0841:c:4/4 - Series001	18.066	0.213573		C4-CT ECAD.tif:0001-0010-0051:c:4/4 - Series003	74.948	0.622043	C4-CT ECAD +DOX 48h.tif:0001-0010-0651:c:4/4 - Series002	42.3	0.351075	C4-CT ECAD +DOX 72h.tif:0001-0010-0662:c:4/4 - Series002	31.655	0.262726	C4-CT ECAD +DOX 1week.tif:0002-0002-0107:c:4/4 - Series013	85.819	0.712268		C4-CT ECAD -DOX-1.tif:0001-0010-0212:c:4/4 - Series002	143.038	1.84616	C4-CT ECAD +DOX 48h.tif:0001-0010-0281:c:4/4 - Series002	38.043	0.491013	C4-CT ECAD +DOX 72h.tif:0002-0003-0422:c:4/4 - Series004	15.685	0.202443	C4-CT ECAD +DOX 1week-1:0001-0010-0722:c:4/4 - Series001	51.528	0.665061
C4-CT -DOX GFP-ECAD-GATA3:0001-0011-0502:c:4/4 - Series001	74.979	0.886389	C4-CT +DOX 48h GFP-ECAD-GATA3:0002-0007-0126:c:4/4 - Series004	5.352	0.0632704	C4-CT +DOX 72h GFP-ECAD-GATA3:0002-0001-0096:c:4/4 - Series002	29.07	0.343661		C4-CT ECAD.tif:0001-0011-0065:c:4/4 - Series003	130.715	1.08489	C4-CT ECAD +DOX 48h.tif:0001-0011-0657:c:4/4 - Series002	42.205	0.350287	C4-CT ECAD +DOX 72h.tif:0001-0011-0718:c:4/4 - Series002	59.539	0.494153	C4-CT ECAD +DOX 1week.tif:0002-0003-0394:c:4/4 - Series013	83.326	0.691577		C4-CT ECAD -DOX-1.tif:0001-0011-0220:c:4/4 - Series002	73.189	0.944635	C4-CT ECAD +DOX 48h.tif:0001-0011-0342:c:4/4 - Series002	32.659	0.421523	C4-CT ECAD +DOX 72h.tif:0002-0004-0480:c:4/4 - Series004	69.618	0.898545	C4-CT ECAD +DOX 1week-1:0001-0011-0732:c:4/4 - Series001	60.502	0.780886
C4-CT -DOX GFP-ECAD-GATA3:0001-0012-0513:c:4/4 - Series001	106.382	1.25763	C4-CT +DOX 48h GFP-ECAD-GATA3:0002-0008-0143:c:4/4 - Series004	17.963	0.212356	C4-CT +DOX 72h GFP-ECAD-GATA3:0002-0002-0391:c:4/4 - Series002	54.161	0.640282		C4-CT ECAD.tif:0001-0012-0076:c:4/4 - Series003	84.659	0.702641	C4-CT ECAD +DOX 48h.tif:0001-0012-0677:c:4/4 - Series002	20.129	0.167064	C4-CT ECAD +DOX 72h.tif:0002-0001-0046:c:4/4 - Series004	57.341	0.475911	C4-CT ECAD +DOX 1week.tif:0002-0004-0529:c:4/4 - Series013	34.573	0.286944		C4-CT ECAD -DOX-1.tif:0001-0012-0238:c:4/4 - Series002	104.404	1.34752	C4-CT ECAD +DOX 48h.tif:0001-0012-0382:c:4/4 - Series002	48.31	0.623527	C4-CT ECAD +DOX 72h.tif:0002-0005-0503:c:4/4 - Series004	55.348	0.714365	C4-CT ECAD +DOX 1week-1:0001-0012-0794:c:4/4 - Series001	29.771	0.384248
C4-CT -DOX GFP-ECAD-GATA3:0001-0013-0535:c:4/4 - Series001	98.585	1.16546	C4-CT +DOX 48h GFP-ECAD-GATA3:0002-0009-0228:c:4/4 - Series004	12.205	0.144285	C4-CT +DOX 72h GFP-ECAD-GATA3:0002-0003-0468:c:4/4 - Series002	22.861	0.270259		C4-CT ECAD.tif:0001-0013-0079:c:4/4 - Series003	153.022	1.27003	C4-CT ECAD +DOX 48h.tif:0001-0013-0738:c:4/4 - Series002	11.455	0.0950726	C4-CT ECAD +DOX 72h.tif:0002-0002-0079:c:4/4 - Series004	86.26	0.715928	C4-CT ECAD +DOX 1week.tif:0002-0005-0532:c:4/4 - Series013	40.441	0.335646		C4-CT ECAD -DOX-1.tif:0001-0013-0246:c:4/4 - Series002	80.436	1.03817	C4-CT ECAD +DOX 48h.tif:0001-0013-0406:c:4/4 - Series002	99.027	1.27812	C4-CT ECAD +DOX 72h.tif:0002-0006-0656:c:4/4 - Series004	36.202	0.467251	C4-CT ECAD +DOX 1week-1:0001-0013-0799:c:4/4 - Series001	38.802	0.500809
C4-CT -DOX GFP-ECAD-GATA3:0001-0014-0571:c:4/4 - Series001	165.079	1.95154	C4-CT +DOX 48h GFP-ECAD-GATA3:0002-0010-0412:c:4/4 - Series004	34.545	0.408385	C4-CT +DOX 72h GFP-ECAD-GATA3:0002-0004-0575:c:4/4 - Series002	37.959	0.448745		C4-CT ECAD.tif:0001-0014-0093:c:4/4 - Series003	101.676	0.843876	C4-CT ECAD +DOX 48h.tif:0001-0014-0938:c:4/4 - Series002	17.306	0.143634	C4-CT ECAD +DOX 72h.tif:0002-0003-0124:c:4/4 - Series004	85.58	0.710285	C4-CT ECAD +DOX 1week.tif:0002-0006-0576:c:4/4 - Series013	36.995	0.307046		C4-CT ECAD -DOX-1.tif:0001-0014-0273:c:4/4 - Series002	58.161	0.750671	C4-CT ECAD +DOX 48h.tif:0001-0014-0410:c:4/4 - Series002	24.7	0.318798	C4-CT ECAD +DOX 72h.tif:0002-0007-0656:c:4/4 - Series004	80.24	1.03564	C4-CT ECAD +DOX 1week-1:0001-0014-0911:c:4/4 - Series001	17.847	0.230347
C4-CT -DOX GFP-ECAD-GATA3:0001-0015-0623:c:4/4 - Series001	66.392	0.784875	C4-CT +DOX 48h GFP-ECAD-GATA3:0002-0011-0435:c:4/4 - Series004	18.748	0.221636	C4-CT +DOX 72h GFP-ECAD-GATA3:0002-0005-0607:c:4/4 - Series002	150.17	1.77528		C4-CT ECAD.tif:0001-0015-0105:c:4/4 - Series003	114.116	0.947124	C4-CT ECAD +DOX 48h.tif:0001-0015-0959:c:4/4 - Series002	16.667	0.13833	C4-CT ECAD +DOX 72h.tif:0002-0004-0153:c:4/4 - Series004	34.789	0.288737	C4-CT ECAD +DOX 1week.tif:0002-0007-0792:c:4/4 - Series013	41.089	0.341025		C4-CT ECAD -DOX-1.tif:0001-0015-0290:c:4/4 - Series002	63.923	0.82504	C4-CT ECAD +DOX 48h.tif:0001-0015-0415:c:4/4 - Series002	54.751	0.706659	C4-CT ECAD +DOX 72h.tif:0003-0001-0221:c:4/4 - Series006	22.418	0.289344	C4-CT ECAD +DOX 1week-1:0002-0001-0058:c:4/4 - Series003	43.598	0.56271
C4-CT -DOX GFP-ECAD-GATA3:0001-0016-0647:c:4/4 - Series001	106.198	1.25545	C4-CT +DOX 48h GFP-ECAD-GATA3:0002-0012-0551:c:4/4 - Series004	26.463	0.312841	C4-CT +DOX 72h GFP-ECAD-GATA3:0002-0006-0668:c:4/4 - Series002	31.523	0.37266		C4-CT ECAD.tif:0001-0016-0106:c:4/4 - Series003	24.372	0.202279	C4-CT ECAD +DOX 48h.tif:0002-0001-0273:c:4/4 - Series005	39.01	0.32377	C4-CT ECAD +DOX 72h.tif:0002-0005-0156:c:4/4 - Series004	43.275	0.359168	C4-CT ECAD +DOX 1week.tif:0002-0008-0869:c:4/4 - Series013	36.517	0.303079		C4-CT ECAD -DOX-1.tif:0001-0016-0340:c:4/4 - Series002	36.892	0.476157	C4-CT ECAD +DOX 48h.tif:0001-0016-0464:c:4/4 - Series002	31.18	0.402434	C4-CT ECAD +DOX 72h.tif:0003-0002-0241:c:4/4 - Series006	42.236	0.545131	C4-CT ECAD +DOX 1week-1:0002-0002-0049:c:4/4 - Series003	13.941	0.179933
C4-CT -DOX GFP-ECAD-GATA3:0001-0017-0654:c:4/4 - Series001	22.099	0.261251	C4-CT +DOX 48h GFP-ECAD-GATA3:0002-0013-0958:c:4/4 - Series004	17.017	0.201172	C4-CT +DOX 72h GFP-ECAD-GATA3:0002-0007-0703:c:4/4 - Series002	62.884	0.743404		C4-CT ECAD.tif:0001-0017-0111:c:4/4 - Series003	197.618	1.64016	C4-CT ECAD +DOX 48h.tif:0002-0002-0318:c:4/4 - Series005	38.316	0.31801	C4-CT ECAD +DOX 72h.tif:0002-0006-0164:c:4/4 - Series004	30.976	0.25709	C4-CT ECAD +DOX 1week.tif:0003-0001-0222:c:4/4 - Series015	80.107	0.664861		C4-CT ECAD -DOX-1.tif:0001-0017-0287:c:4/4 - Series002	18.753	0.242041	C4-CT ECAD +DOX 48h.tif:0001-0017-0481:c:4/4 - Series002	11.861	0.153087	C4-CT ECAD +DOX 72h.tif:0003-0003-0292:c:4/4 - Series006	44.627	0.575991	C4-CT ECAD +DOX 1week-1:0002-0003-0069:c:4/4 - Series003	20.517	0.264808
C4-CT -DOX GFP-ECAD-GATA3:0001-0018-0667:c:4/4 - Series001	80.936	0.956812	C4-CT +DOX 48h GFP-ECAD-GATA3:0002-0014-0993:c:4/4 - Series004	8.495	0.100426	C4-CT +DOX 72h GFP-ECAD-GATA3:0002-0008-0724:c:4/4 - Series002	31.227	0.36916		C4-CT ECAD.tif:0001-0018-0119:c:4/4 - Series003	98.238	0.815342	C4-CT ECAD +DOX 48h.tif:0002-0003-0376:c:4/4 - Series005	45.199	0.375136	C4-CT ECAD +DOX 72h.tif:0002-0007-0169:c:4/4 - Series004	35.522	0.29482	C4-CT ECAD +DOX 1week.tif:0003-0002-0236:c:4/4 - Series015	53.438	0.443517		C4-CT ECAD -DOX-1.tif:0001-0018-0311:c:4/4 - Series002	116.779	1.50724	C4-CT ECAD +DOX 48h.tif:0001-0018-0481:c:4/4 - Series002	35.636	0.459946	C4-CT ECAD +DOX 72h.tif:0003-0004-0360:c:4/4 - Series006	39.916	0.515187	C4-CT ECAD +DOX 1week-1:0002-0004-0083:c:4/4 - Series003	23.046	0.29745
C4-CT -DOX GFP-ECAD-GATA3:0001-0019-0683:c:4/4 - Series001	117.007	1.38324	C4-CT +DOX 48h GFP-ECAD-GATA3:0003-0001-0049:c:4/4 - Series005	3.767	0.0445328	C4-CT +DOX 72h GFP-ECAD-GATA3:0002-0009-0894:c:4/4 - Series002	27.901	0.329841		C4-CT ECAD.tif:0001-0019-0117:c:4/4 - Series003	180.321	1.4966	C4-CT ECAD +DOX 48h.tif:0002-0004-0375:c:4/4 - Series005	127.928	1.06176	C4-CT ECAD +DOX 72h.tif:0002-0008-0211:c:4/4 - Series004	47.139	0.391238	C4-CT ECAD +DOX 1week.tif:0003-0003-0254:c:4/4 - Series015	67.644	0.561422		C4-CT ECAD -DOX-1.tif:0001-0019-0334:c:4/4 - Series002	83.138	1.07304	C4-CT ECAD +DOX 48h.tif:0001-0019-0487:c:4/4 - Series002	28.413	0.36672	C4-CT ECAD +DOX 72h.tif:0003-0005-0432:c:4/4 - Series006	42.535	0.54899	C4-CT ECAD +DOX 1week-1:0002-0005-0219:c:4/4 - Series003	30.744	0.396806
C4-CT -DOX GFP-ECAD-GATA3:0001-0020-0676:c:4/4 - Series001	52.867	0.624985	C4-CT +DOX 48h GFP-ECAD-GATA3:0003-0002-0137:c:4/4 - Series005	14.605	0.172658	C4-CT +DOX 72h GFP-ECAD-GATA3:0003-0001-0080:c:4/4 - Series003	32.045	0.378831		C4-CT ECAD.tif:0001-0020-0126:c:4/4 - Series003	94.492	0.784251	C4-CT ECAD +DOX 48h.tif:0002-0005-0399:c:4/4 - Series005	62.119	0.515566	C4-CT ECAD +DOX 72h.tif:0002-0009-0288:c:4/4 - Series004	27.446	0.227792	C4-CT ECAD +DOX 1week.tif:0003-0004-0307:c:4/4 - Series015	119.6	0.992639		C4-CT ECAD -DOX-1.tif:0001-0020-0395:c:4/4 - Series002	15.676	0.202327	C4-CT ECAD +DOX 48h.tif:0001-0020-0482:c:4/4 - Series002	45.451	0.586626	C4-CT ECAD +DOX 72h.tif:0004-0001-0169:c:4/4 - Series008	24.661	0.318294	C4-CT ECAD +DOX 1week-1:0002-0006-0324:c:4/4 - Series003	24.452	0.315597
C4-CT -DOX GFP-ECAD-GATA3:0001-0021-0737:c:4/4 - Series001	104.36	1.23373	C4-CT +DOX 48h GFP-ECAD-GATA3:0003-0003-0110:c:4/4 - Series005	19.748	0.233457	C4-CT +DOX 72h GFP-ECAD-GATA3:0003-0002-0061:c:4/4 - Series003	70.111	0.82884		C4-CT ECAD.tif:0001-0021-0122:c:4/4 - Series003	134.975	1.12025	C4-CT ECAD +DOX 48h.tif:0002-0006-0396:c:4/4 - Series005	112.724	0.935571	C4-CT ECAD +DOX 72h.tif:0002-0010-0312:c:4/4 - Series004	59.403	0.493025	C4-CT ECAD +DOX 1week.tif:0003-0005-0556:c:4/4 - Series015	53.688	0.445592		C4-CT ECAD -DOX-1.tif:0001-0021-0399:c:4/4 - Series002	100.975	1.30326	C4-CT ECAD +DOX 48h.tif:0001-0021-0535:c:4/4 - Series002	34.357	0.443438	C4-CT ECAD +DOX 72h.tif:0004-0002-0226:c:4/4 - Series008	48.526	0.626315	C4-CT ECAD +DOX 1week-1:0002-0007-0373:c:4/4 - Series003	25.996	0.335525
C4-CT -DOX GFP-ECAD-GATA3:0001-0022-0778:c:4/4 - Series001	139.51	1.64926	C4-CT +DOX 48h GFP-ECAD-GATA3:0003-0004-0232:c:4/4 - Series005	13.176	0.155764	C4-CT +DOX 72h GFP-ECAD-GATA3:0003-0003-0124:c:4/4 - Series003	35.457	0.419167		C4-CT ECAD.tif:0001-0022-0140:c:4/4 - Series003	66.457	0.55157	C4-CT ECAD +DOX 48h.tif:0002-0007-0394:c:4/4 - Series005	102.727	0.852599	C4-CT ECAD +DOX 72h.tif:0002-0011-0326:c:4/4 - Series004	30.905	0.256501	C4-CT ECAD +DOX 1week.tif:0003-0006-0757:c:4/4 - Series015	59.967	0.497706		C4-CT ECAD -DOX-1.tif:0001-0022-0400:c:4/4 - Series002	59.79	0.771697	C4-CT ECAD +DOX 48h.tif:0001-0022-0561:c:4/4 - Series002	32.42	0.418438	C4-CT ECAD +DOX 72h.tif:0004-0003-0250:c:4/4 - Series008	48.226	0.622443	C4-CT ECAD +DOX 1week-1:0002-0008-0386:c:4/4 - Series003	25.872	0.333924
C4-CT -DOX GFP-ECAD-GATA3:0001-0023-0814:c:4/4 - Series001	96.954	1.14617	C4-CT +DOX 48h GFP-ECAD-GATA3:0003-0005-0243:c:4/4 - Series005	26.677	0.315371	C4-CT +DOX 72h GFP-ECAD-GATA3:0003-0004-0231:c:4/4 - Series003	15.133	0.1789		C4-CT ECAD.tif:0001-0023-0153:c:4/4 - Series003	132.314	1.09816	C4-CT ECAD +DOX 48h.tif:0002-0008-0416:c:4/4 - Series005	108.449	0.900089	C4-CT ECAD +DOX 72h.tif:0002-0012-0376:c:4/4 - Series004	42.547	0.353126	C4-CT ECAD +DOX 1week.tif:0003-0007-0724:c:4/4 - Series015	27.804	0.230764		C4-CT ECAD -DOX-1.tif:0001-0023-0404:c:4/4 - Series002	112.694	1.45452	C4-CT ECAD +DOX 48h.tif:0001-0023-0595:c:4/4 - Series002	46.828	0.604399	C4-CT ECAD +DOX 72h.tif:0004-0004-0253:c:4/4 - Series008	36.661	0.473176	C4-CT ECAD +DOX 1week-1:0002-0009-0470:c:4/4 - Series003	32.17	0.415211
C4-CT -DOX GFP-ECAD-GATA3:0001-0024-0812:c:4/4 - Series001	158.514	1.87393	C4-CT +DOX 48h GFP-ECAD-GATA3:0003-0006-0253:c:4/4 - Series005	15.565	0.184007	C4-CT +DOX 72h GFP-ECAD-GATA3:0003-0005-0300:c:4/4 - Series003	33.874	0.400453		C4-CT ECAD.tif:0001-0024-0155:c:4/4 - Series003	58.399	0.484692	C4-CT ECAD +DOX 48h.tif:0002-0009-0422:c:4/4 - Series005	101.754	0.844523	C4-CT ECAD +DOX 72h.tif:0002-0013-0506:c:4/4 - Series004	85.31	0.708044	C4-CT ECAD +DOX 1week.tif:0003-0008-0825:c:4/4 - Series015	89.305	0.741201		C4-CT ECAD -DOX-1.tif:0001-0024-0431:c:4/4 - Series002	97.625	1.26002	C4-CT ECAD +DOX 48h.tif:0001-0024-0672:c:4/4 - Series002	22.722	0.293268	C4-CT ECAD +DOX 72h.tif:0004-0005-0279:c:4/4 - Series008	69.057	0.891304	C4-CT ECAD +DOX 1week-1:0002-0010-0494:c:4/4 - Series003	35.281	0.455364
C4-CT -DOX GFP-ECAD-GATA3:0001-0025-0824:c:4/4 - Series001	147.546	1.74426	C4-CT +DOX 48h GFP-ECAD-GATA3:0003-0007-0381:c:4/4 - Series005	19.24	0.227452	C4-CT +DOX 72h GFP-ECAD-GATA3:0003-0006-0501:c:4/4 - Series003	49.153	0.581078		C4-CT ECAD.tif:0001-0025-0172:c:4/4 - Series003	98.641	0.818686	C4-CT ECAD +DOX 48h.tif:0002-0010-0516:c:4/4 - Series005	21.427	0.177837	C4-CT ECAD +DOX 72h.tif:0002-0014-0578:c:4/4 - Series004	33.117	0.27486	C4-CT ECAD +DOX 1week.tif:0003-0009-0796:c:4/4 - Series015	19.957	0.165636		C4-CT ECAD -DOX-1.tif:0001-0025-0447:c:4/4 - Series002	73.689	0.951088	C4-CT ECAD +DOX 48h.tif:0001-0025-0694:c:4/4 - Series002	67.115	0.866239	C4-CT ECAD +DOX 72h.tif:0004-0006-0289:c:4/4 - Series008	38.701	0.499505	C4-CT ECAD +DOX 1week-1:0002-0011-0555:c:4/4 - Series003	31.733	0.409571
C4-CT -DOX GFP-ECAD-GATA3:0001-0026-0865:c:4/4 - Series001	170.506	2.01569	C4-CT +DOX 48h GFP-ECAD-GATA3:0003-0008-0451:c:4/4 - Series005	23.723	0.280449	C4-CT +DOX 72h GFP-ECAD-GATA3:0003-0007-0607:c:4/4 - Series003	37.208	0.439867		C4-CT ECAD.tif:0001-0026-0159:c:4/4 - Series003	144.295	1.1976	C4-CT ECAD +DOX 48h.tif:0002-0011-0529:c:4/4 - Series005	71.503	0.59345	C4-CT ECAD +DOX 72h.tif:0002-0015-0671:c:4/4 - Series004	70.853	0.588056	C4-CT ECAD +DOX 1week.tif:0003-0010-0819:c:4/4 - Series015	38.56	0.320035		C4-CT ECAD -DOX-1.tif:0001-0026-0449:c:4/4 - Series002	136.694	1.76428	C4-CT ECAD +DOX 48h.tif:0001-0026-0706:c:4/4 - Series002	51.186	0.660647	C4-CT ECAD +DOX 72h.tif:0004-0007-0397:c:4/4 - Series008	37.35	0.482068	C4-CT ECAD +DOX 1week-1:0002-0012-0558:c:4/4 - Series003	39.648	0.511728
C4-CT -DOX GFP-ECAD-GATA3:0001-0027-0868:c:4/4 - Series001	79.658	0.941703	C4-CT +DOX 48h GFP-ECAD-GATA3:0003-0009-0456:c:4/4 - Series005	22.721	0.268604	C4-CT +DOX 72h GFP-ECAD-GATA3:0003-0008-0713:c:4/4 - Series003	87.917	1.03934		C4-CT ECAD.tif:0001-0027-0170:c:4/4 - Series003	134.241	1.11415	C4-CT ECAD +DOX 48h.tif:0002-0012-0554:c:4/4 - Series005	56.118	0.46576	C4-CT ECAD +DOX 72h.tif:0002-0016-0686:c:4/4 - Series004	55.395	0.459759	C4-CT ECAD +DOX 1week.tif:0004-0001-0067:c:4/4 - Series017	49.115	0.407638		C4-CT ECAD -DOX-1.tif:0001-0027-0455:c:4/4 - Series002	81.612	1.05335	C4-CT ECAD +DOX 48h.tif:0001-0027-0759:c:4/4 - Series002	72.394	0.934374	C4-CT ECAD +DOX 72h.tif:0004-0008-0397:c:4/4 - Series008	21.481	0.277251	C4-CT ECAD +DOX 1week-1:0002-0013-0692:c:4/4 - Series003	32.766	0.422904
C4-CT -DOX GFP-ECAD-GATA3:0001-0028-0917:c:4/4 - Series001	108.768	1.28584	C4-CT +DOX 48h GFP-ECAD-GATA3:0003-0010-0450:c:4/4 - Series005	9.581	0.113265	C4-CT +DOX 72h GFP-ECAD-GATA3:0003-0009-0935:c:4/4 - Series003	14.003	0.165541		C4-CT ECAD.tif:0001-0028-0167:c:4/4 - Series003	120.616	1.00107	C4-CT ECAD +DOX 48h.tif:0002-0013-0586:c:4/4 - Series005	38.555	0.319993	C4-CT ECAD +DOX 72h.tif:0002-0017-0690:c:4/4 - Series004	84.148	0.6984	C4-CT ECAD +DOX 1week.tif:0004-0002-0228:c:4/4 - Series017	90.471	0.750878		C4-CT ECAD -DOX-1.tif:0001-0028-0467:c:4/4 - Series002	86.577	1.11743	C4-CT ECAD +DOX 48h.tif:0001-0028-0778:c:4/4 - Series002	57.081	0.736732	C4-CT ECAD +DOX 72h.tif:0004-0009-0404:c:4/4 - Series008	29.763	0.384145	C4-CT ECAD +DOX 1week-1:0002-0014-0699:c:4/4 - Series003	55.925	0.721812
C4-CT -DOX GFP-ECAD-GATA3:0001-0029-0952:c:4/4 - Series001	122.202	1.44465	C4-CT +DOX 48h GFP-ECAD-GATA3:0003-0011-0522:c:4/4 - Series005	33.982	0.401729	C4-CT +DOX 72h GFP-ECAD-GATA3:0004-0001-0196:c:4/4 - Series004	47.825	0.565379		C4-CT ECAD.tif:0001-0029-0172:c:4/4 - Series003	163.135	1.35396	C4-CT ECAD +DOX 48h.tif:0002-0014-0596:c:4/4 - Series005	22.449	0.186319	C4-CT ECAD +DOX 72h.tif:0002-0018-0738:c:4/4 - Series004	135.681	1.12611	C4-CT ECAD +DOX 1week.tif:0004-0003-0346:c:4/4 - Series017	88.094	0.73115		C4-CT ECAD -DOX-1.tif:0001-0029-0476:c:4/4 - Series002	75.321	0.972152	C4-CT ECAD +DOX 48h.tif:0001-0029-0823:c:4/4 - Series002	42.42	0.547506	C4-CT ECAD +DOX 72h.tif:0004-0010-0464:c:4/4 - Series008	31.136	0.401866	C4-CT ECAD +DOX 1week-1:0002-0015-0723:c:4/4 - Series003	28.261	0.364759
C4-CT -DOX GFP-ECAD-GATA3:0002-0001-0098:c:4/4 - Series002	77.448	0.915577	C4-CT +DOX 48h GFP-ECAD-GATA3:0003-0012-0607:c:4/4 - Series005	18.78	0.222014	C4-CT +DOX 72h GFP-ECAD-GATA3:0004-0002-0279:c:4/4 - Series004	23.267	0.275058		C4-CT ECAD.tif:0001-0030-0172:c:4/4 - Series003	165.822	1.37627	C4-CT ECAD +DOX 48h.tif:0002-0015-0630:c:4/4 - Series005	25.238	0.209467	C4-CT ECAD +DOX 72h.tif:0002-0019-0778:c:4/4 - Series004	47.99	0.398301	C4-CT ECAD +DOX 1week.tif:0004-0004-0438:c:4/4 - Series017	37.94	0.314889		C4-CT ECAD -DOX-1.tif:0001-0030-0491:c:4/4 - Series002	127.149	1.64108	C4-CT ECAD +DOX 48h.tif:0001-0030-0829:c:4/4 - Series002	55.2	0.712454	C4-CT ECAD +DOX 72h.tif:0004-0011-0518:c:4/4 - Series008	49.261	0.635801	C4-CT ECAD +DOX 1week-1:0002-0016-0736:c:4/4 - Series003	61.755	0.797058
C4-CT -DOX GFP-ECAD-GATA3:0002-0002-0110:c:4/4 - Series002	90.16	1.06586	C4-CT +DOX 48h GFP-ECAD-GATA3:0003-0013-0610:c:4/4 - Series005	13.562	0.160328	C4-CT +DOX 72h GFP-ECAD-GATA3:0004-0003-0342:c:4/4 - Series004	51.043	0.603422		C4-CT ECAD.tif:0001-0031-0168:c:4/4 - Series003	140.243	1.16397	C4-CT ECAD +DOX 48h.tif:0002-0016-0639:c:4/4 - Series005	29.888	0.24806	C4-CT ECAD +DOX 72h.tif:0002-0020-0813:c:4/4 - Series004	65.312	0.542067	C4-CT ECAD +DOX 1week.tif:0004-0005-0693:c:4/4 - Series017	55.063	0.457004		C4-CT ECAD -DOX-1.tif:0001-0031-0517:c:4/4 - Series002	132.63	1.71183	C4-CT ECAD +DOX 48h.tif:0001-0031-0878:c:4/4 - Series002	55.354	0.714442	C4-CT ECAD +DOX 72h.tif:0004-0012-0530:c:4/4 - Series008	18.938	0.244429	C4-CT ECAD +DOX 1week-1:0002-0017-0766:c:4/4 - Series003	29.327	0.378517
C4-CT -DOX GFP-ECAD-GATA3:0002-0003-0108:c:4/4 - Series002	74.246	0.877724	C4-CT +DOX 48h GFP-ECAD-GATA3:0003-0014-0718:c:4/4 - Series005	12.885	0.152324	C4-CT +DOX 72h GFP-ECAD-GATA3:0004-0004-0384:c:4/4 - Series004	11.816	0.139687		C4-CT ECAD.tif:0001-0032-0175:c:4/4 - Series003	107.808	0.894769	C4-CT ECAD +DOX 48h.tif:0002-0017-0654:c:4/4 - Series005	25.568	0.212206	C4-CT ECAD +DOX 72h.tif:0002-0021-0857:c:4/4 - Series004	131.501	1.09141	C4-CT ECAD +DOX 1week.tif:0004-0006-0703:c:4/4 - Series017	63.162	0.524223		C4-CT ECAD -DOX-1.tif:0001-0032-0530:c:4/4 - Series002	65.776	0.848957	C4-CT ECAD +DOX 48h.tif:0001-0032-0891:c:4/4 - Series002	42.818	0.552643	C4-CT ECAD +DOX 72h.tif:0004-0013-0573:c:4/4 - Series008	100.278	1.29427	C4-CT ECAD +DOX 1week-1:0002-0018-0832:c:4/4 - Series003	43.184	0.557367
C4-CT -DOX GFP-ECAD-GATA3:0002-0004-0221:c:4/4 - Series002	85.134	1.00644	C4-CT +DOX 48h GFP-ECAD-GATA3:0003-0015-0730:c:4/4 - Series005	36.24	0.428423	C4-CT +DOX 72h GFP-ECAD-GATA3:0004-0005-0400:c:4/4 - Series004	10.737	0.126931		C4-CT ECAD.tif:0001-0033-0174:c:4/4 - Series003	161.965	1.34425	C4-CT ECAD +DOX 48h.tif:0002-0018-0653:c:4/4 - Series005	69.412	0.576096	C4-CT ECAD +DOX 72h.tif:0002-0022-0922:c:4/4 - Series004	51.382	0.426453	C4-CT ECAD +DOX 1week.tif:0004-0007-0708:c:4/4 - Series017	45.128	0.374547		C4-CT ECAD -DOX-1.tif:0001-0033-0553:c:4/4 - Series002	86.96	1.12237	C4-CT ECAD +DOX 48h.tif:0001-0033-0904:c:4/4 - Series002	62.89	0.811708	C4-CT ECAD +DOX 72h.tif:0004-0014-0692:c:4/4 - Series008	45.317	0.584897	C4-CT ECAD +DOX 1week-1:0002-0019-0937:c:4/4 - Series003	30.425	0.392689
C4-CT -DOX GFP-ECAD-GATA3:0002-0005-0285:c:4/4 - Series002	88.606	1.04748	C4-CT +DOX 48h GFP-ECAD-GATA3:0003-0016-0734:c:4/4 - Series005	13.567	0.160387	C4-CT +DOX 72h GFP-ECAD-GATA3:0004-0006-0434:c:4/4 - Series004	61.507	0.727125		C4-CT ECAD.tif:0001-0034-0190:c:4/4 - Series003	185.596	1.54038	C4-CT ECAD +DOX 48h.tif:0002-0019-0662:c:4/4 - Series005	23.691	0.196627	C4-CT ECAD +DOX 72h.tif:0002-0023-0932:c:4/4 - Series004	30.893	0.256401	C4-CT ECAD +DOX 1week.tif:0004-0008-0985:c:4/4 - Series017	35.394	0.293758		C4-CT ECAD -DOX-1.tif:0001-0034-0564:c:4/4 - Series002	91.747	1.18416	C4-CT ECAD +DOX 48h.tif:0001-0034-0969:c:4/4 - Series002	130.536	1.6848	C4-CT ECAD +DOX 72h.tif:0004-0015-0722:c:4/4 - Series008	58.608	0.756441	C4-CT ECAD +DOX 1week-1:0002-0020-0956:c:4/4 - Series003	21.478	0.277212
C4-CT -DOX GFP-ECAD-GATA3:0002-0006-0314:c:4/4 - Series002	114.069	1.3485	C4-CT +DOX 48h GFP-ECAD-GATA3:0003-0017-0782:c:4/4 - Series005	16.68	0.197188	C4-CT +DOX 72h GFP-ECAD-GATA3:0004-0007-0616:c:4/4 - Series004	12.529	0.148116		C4-CT ECAD.tif:0001-0035-0192:c:4/4 - Series003	98.625	0.818554	C4-CT ECAD +DOX 48h.tif:0002-0020-0700:c:4/4 - Series005	11.848	0.0983343	C4-CT ECAD +DOX 72h.tif:0003-0001-0029:c:4/4 - Series006	55.009	0.456556	C4-CT ECAD +DOX 1week.tif:0005-0001-0278:c:4/4 - Series020	68.676	0.569987		C4-CT ECAD -DOX-1.tif:0001-0035-0610:c:4/4 - Series002	84.181	1.08651	C4-CT ECAD +DOX 48h.tif:0001-0035-0975:c:4/4 - Series002	103.771	1.33935	C4-CT ECAD +DOX 72h.tif:0004-0016-0733:c:4/4 - Series008	11.765	0.151848	C4-CT ECAD +DOX 1week-1:0003-0001-0065:c:4/4 - Series005	24.527	0.316565
C4-CT -DOX GFP-ECAD-GATA3:0002-0007-0378:c:4/4 - Series002	98.433	1.16366	C4-CT +DOX 48h GFP-ECAD-GATA3:0003-0018-0831:c:4/4 - Series005	5.9	0.0697488	C4-CT +DOX 72h GFP-ECAD-GATA3:0004-0008-0669:c:4/4 - Series004	40.53	0.479139		C4-CT ECAD.tif:0001-0036-0216:c:4/4 - Series003	66.405	0.551139	C4-CT ECAD +DOX 48h.tif:0002-0021-0733:c:4/4 - Series005	64.374	0.534282	C4-CT ECAD +DOX 72h.tif:0003-0002-0032:c:4/4 - Series006	84.659	0.702641	C4-CT ECAD +DOX 1week.tif:0005-0002-0290:c:4/4 - Series020	76.684	0.636451		C4-CT ECAD -DOX-1.tif:0001-0036-0614:c:4/4 - Series002	107.971	1.39356	C4-CT ECAD +DOX 48h.tif:0002-0001-0107:c:4/4 - Series004	27.837	0.359286	C4-CT ECAD +DOX 72h.tif:0004-0017-0825:c:4/4 - Series008	26.484	0.341823	C4-CT ECAD +DOX 1week-1:0003-0002-0075:c:4/4 - Series005	34.497	0.445245
C4-CT -DOX GFP-ECAD-GATA3:0002-0008-0406:c:4/4 - Series002	40.613	0.48012	C4-CT +DOX 48h GFP-ECAD-GATA3:0003-0019-0934:c:4/4 - Series005	43.337	0.512323	C4-CT +DOX 72h GFP-ECAD-GATA3:0004-0009-0746:c:4/4 - Series004	60.631	0.716769		C4-CT ECAD.tif:0001-0037-0228:c:4/4 - Series003	133.133	1.10496	C4-CT ECAD +DOX 48h.tif:0002-0022-0731:c:4/4 - Series005	91.984	0.763436	C4-CT ECAD +DOX 72h.tif:0003-0003-0053:c:4/4 - Series006	87.691	0.727805	C4-CT ECAD +DOX 1week.tif:0005-0003-0411:c:4/4 - Series020	69.221	0.574511		C4-CT ECAD -DOX-1.tif:0001-0037-0627:c:4/4 - Series002	112.544	1.45258	C4-CT ECAD +DOX 48h.tif:0002-0002-0123:c:4/4 - Series004	31.212	0.402847	C4-CT ECAD +DOX 72h.tif:0004-0018-0892:c:4/4 - Series008	37.962	0.489967	C4-CT ECAD +DOX 1week-1:0003-0003-0281:c:4/4 - Series005	54.195	0.699483
C4-CT -DOX GFP-ECAD-GATA3:0002-0009-0479:c:4/4 - Series002	127.463	1.50685	C4-CT +DOX 48h GFP-ECAD-GATA3:0003-0020-0911:c:4/4 - Series005	26.434	0.312498	C4-CT +DOX 72h GFP-ECAD-GATA3:0004-0010-0911:c:4/4 - Series004	65.677	0.776422		C4-CT ECAD.tif:0001-0038-0220:c:4/4 - Series003	61.289	0.508678	C4-CT ECAD +DOX 48h.tif:0002-0023-0823:c:4/4 - Series005	56.187	0.466333	C4-CT ECAD +DOX 72h.tif:0003-0004-0075:c:4/4 - Series006	85.951	0.713364	C4-CT ECAD +DOX 1week.tif:0005-0004-0473:c:4/4 - Series020	121.154	1.00554		C4-CT ECAD -DOX-1.tif:0001-0038-0663:c:4/4 - Series002	62.101	0.801524	C4-CT ECAD +DOX 48h.tif:0002-0003-0222:c:4/4 - Series004	21.36	0.275689	C4-CT ECAD +DOX 72h.tif:0005-0001-0129:c:4/4 - Series010	40.165	0.518401	C4-CT ECAD +DOX 1week-1:0003-0004-0329:c:4/4 - Series005	51.203	0.660866
C4-CT -DOX GFP-ECAD-GATA3:0002-0010-0467:c:4/4 - Series002	128.351	1.51734	C4-CT +DOX 48h GFP-ECAD-GATA3:0004-0001-0070:c:4/4 - Series006	14.275	0.168757	C4-CT +DOX 72h GFP-ECAD-GATA3:0004-0011-0925:c:4/4 - Series004	44.453	0.525516		C4-CT ECAD.tif:0001-0039-0219:c:4/4 - Series003	128.495	1.06646	C4-CT ECAD +DOX 48h.tif:0002-0024-0819:c:4/4 - Series005	19.689	0.163412	C4-CT ECAD +DOX 72h.tif:0003-0005-0071:c:4/4 - Series006	89.488	0.74272	C4-CT ECAD +DOX 1week.tif:0005-0005-0631:c:4/4 - Series020	108.651	0.901766		C4-CT ECAD -DOX-1.tif:0001-0039-0740:c:4/4 - Series002	73.451	0.948016	C4-CT ECAD +DOX 48h.tif:0002-0004-0252:c:4/4 - Series004	18.859	0.243409	C4-CT ECAD +DOX 72h.tif:0005-0002-0184:c:4/4 - Series010	7.372	0.0951488	C4-CT ECAD +DOX 1week-1:0003-0005-0385:c:4/4 - Series005	66.564	0.859127
C4-CT -DOX GFP-ECAD-GATA3:0002-0011-0513:c:4/4 - Series002	110.185	1.30259	C4-CT +DOX 48h GFP-ECAD-GATA3:0004-0002-0147:c:4/4 - Series006	17.064	0.201728	C4-CT +DOX 72h GFP-ECAD-GATA3:0005-0001-0240:c:4/4 - Series005	58.693	0.693859		C4-CT ECAD.tif:0001-0040-0244:c:4/4 - Series003	124.666	1.03469	C4-CT ECAD +DOX 48h.tif:0002-0025-0942:c:4/4 - Series005	48.192	0.399977	C4-CT ECAD +DOX 72h.tif:0003-0006-0065:c:4/4 - Series006	40.339	0.3348	C4-CT ECAD +DOX 1week.tif:0005-0006-0686:c:4/4 - Series020	31.942	0.265108		C4-CT ECAD -DOX-1.tif:0001-0040-0729:c:4/4 - Series002	23.494	0.303232	C4-CT ECAD +DOX 48h.tif:0002-0005-0258:c:4/4 - Series004	15.906	0.205295	C4-CT ECAD +DOX 72h.tif:0005-0003-0378:c:4/4 - Series010	29.675	0.383009	C4-CT ECAD +DOX 1week-1:0003-0006-0476:c:4/4 - Series005	50.233	0.648347
C4-CT -DOX GFP-ECAD-GATA3:0002-0012-0555:c:4/4 - Series002	153.83	1.81855	C4-CT +DOX 48h GFP-ECAD-GATA3:0004-0003-0300:c:4/4 - Series006	70.502	0.833463	C4-CT +DOX 72h GFP-ECAD-GATA3:0005-0002-0231:c:4/4 - Series005	3.794	0.044852		C4-CT ECAD.tif:0001-0041-0237:c:4/4 - Series003	87.417	0.725531	C4-CT ECAD +DOX 48h.tif:0002-0026-0962:c:4/4 - Series005	111.585	0.926117	C4-CT ECAD +DOX 72h.tif:0003-0007-0072:c:4/4 - Series006	16.403	0.136139	C4-CT ECAD +DOX 1week.tif:0005-0007-0695:c:4/4 - Series020	74.882	0.621495		C4-CT ECAD -DOX-1.tif:0001-0041-0772:c:4/4 - Series002	119.919	1.54777	C4-CT ECAD +DOX 48h.tif:0002-0006-0267:c:4/4 - Series004	53.947	0.696282	C4-CT ECAD +DOX 72h.tif:0005-0004-0411:c:4/4 - Series010	28.259	0.364733	C4-CT ECAD +DOX 1week-1:0003-0007-0562:c:4/4 - Series005	36.776	0.47466
C4-CT -DOX GFP-ECAD-GATA3:0002-0013-0613:c:4/4 - Series002	152.392	1.80155	C4-CT +DOX 48h GFP-ECAD-GATA3:0004-0004-0324:c:4/4 - Series006	25.044	0.296066	C4-CT +DOX 72h GFP-ECAD-GATA3:0005-0003-0306:c:4/4 - Series005	63.437	0.749941		C4-CT ECAD.tif:0001-0042-0245:c:4/4 - Series003	133.286	1.10623	C4-CT ECAD +DOX 48h.tif:0002-0027-0973:c:4/4 - Series005	12.585	0.104451	C4-CT ECAD +DOX 72h.tif:0003-0008-0121:c:4/4 - Series006	59.641	0.495	C4-CT ECAD +DOX 1week.tif:0005-0008-0732:c:4/4 - Series020	109.405	0.908024		C4-CT ECAD -DOX-1.tif:0001-0042-0792:c:4/4 - Series002	66.696	0.860831	C4-CT ECAD +DOX 48h.tif:0002-0007-0303:c:4/4 - Series004	41.702	0.538239	C4-CT ECAD +DOX 72h.tif:0005-0005-0547:c:4/4 - Series010	35.486	0.45801	C4-CT ECAD +DOX 1week-1:0003-0008-0571:c:4/4 - Series005	44.37	0.572674
C4-CT -DOX GFP-ECAD-GATA3:0002-0014-0853:c:4/4 - Series002	94.419	1.11621	C4-CT +DOX 48h GFP-ECAD-GATA3:0004-0005-0447:c:4/4 - Series006	23.193	0.274184	C4-CT +DOX 72h GFP-ECAD-GATA3:0005-0004-0384:c:4/4 - Series005	53.642	0.634147		C4-CT ECAD.tif:0001-0043-0244:c:4/4 - Series003	113.505	0.942053	C4-CT ECAD +DOX 48h.tif:0002-0028-0977:c:4/4 - Series005	97.545	0.80959	C4-CT ECAD +DOX 72h.tif:0003-0009-0151:c:4/4 - Series006	86.689	0.719489	C4-CT ECAD +DOX 1week.tif:0005-0009-0806:c:4/4 - Series020	95.072	0.789065		C4-CT ECAD -DOX-1.tif:0001-0043-0782:c:4/4 - Series002	22.525	0.290725	C4-CT ECAD +DOX 48h.tif:0002-0008-0366:c:4/4 - Series004	34.956	0.45117	C4-CT ECAD +DOX 72h.tif:0005-0006-0823:c:4/4 - Series010	20.481	0.264344	C4-CT ECAD +DOX 1week-1:0003-0009-0569:c:4/4 - Series005	43.067	0.555856
C4-CT -DOX GFP-ECAD-GATA3:0003-0001-0067:c:4/4 - Series003	7.722	0.0912882	C4-CT +DOX 48h GFP-ECAD-GATA3:0004-0006-0466:c:4/4 - Series006	36.046	0.42613	C4-CT +DOX 72h GFP-ECAD-GATA3:0005-0005-0368:c:4/4 - Series005	84.244	0.995918		C4-CT ECAD.tif:0001-0044-0257:c:4/4 - Series003	82.722	0.686564	C4-CT ECAD +DOX 48h.tif:0002-0029-0974:c:4/4 - Series005	63.096	0.523675	C4-CT ECAD +DOX 72h.tif:0003-0010-0165:c:4/4 - Series006	70.288	0.583366	C4-CT ECAD +DOX 1week.tif:0005-0010-0782:c:4/4 - Series020	53.808	0.446588		C4-CT ECAD -DOX-1.tif:0001-0044-0788:c:4/4 - Series002	44.338	0.572261	C4-CT ECAD +DOX 48h.tif:0002-0009-0399:c:4/4 - Series004	35.79	0.461934	C4-CT ECAD +DOX 72h.tif:0006-0001-0172:c:4/4 - Series012	71.007	0.916472	C4-CT ECAD +DOX 1week-1:0003-0010-0578:c:4/4 - Series005	59.094	0.762714
C4-CT -DOX GFP-ECAD-GATA3:0003-0002-0148:c:4/4 - Series003	9.849	0.116433	C4-CT +DOX 48h GFP-ECAD-GATA3:0004-0007-0635:c:4/4 - Series006	42.536	0.502853	C4-CT +DOX 72h GFP-ECAD-GATA3:0005-0006-0456:c:4/4 - Series005	67.615	0.799333		C4-CT ECAD.tif:0001-0045-0261:c:4/4 - Series003	173.114	1.43679	C4-CT ECAD +DOX 48h.tif:0003-0001-0184:c:4/4 - Series007	25.408	0.210878	C4-CT ECAD +DOX 72h.tif:0003-0011-0211:c:4/4 - Series006	25.319	0.210139	C4-CT ECAD +DOX 1week.tif:0005-0011-0788:c:4/4 - Series020	46.861	0.38893		C4-CT ECAD -DOX-1.tif:0001-0045-0796:c:4/4 - Series002	48.067	0.62039	C4-CT ECAD +DOX 48h.tif:0002-0010-0494:c:4/4 - Series004	55.813	0.720366	C4-CT ECAD +DOX 72h.tif:0006-0002-0210:c:4/4 - Series012	72.896	0.940853	C4-CT ECAD +DOX 1week-1:0003-0011-0595:c:4/4 - Series005	63.866	0.824305
C4-CT -DOX GFP-ECAD-GATA3:0003-0003-0207:c:4/4 - Series003	86.008	1.01677	C4-CT +DOX 48h GFP-ECAD-GATA3:0004-0008-0640:c:4/4 - Series006	16.506	0.195131	C4-CT +DOX 72h GFP-ECAD-GATA3:0005-0007-0517:c:4/4 - Series005	57.909	0.68459		C4-CT ECAD.tif:0001-0046-0260:c:4/4 - Series003	83.302	0.691378	C4-CT ECAD +DOX 48h.tif:0003-0002-0266:c:4/4 - Series007	45.368	0.376539	C4-CT ECAD +DOX 72h.tif:0003-0012-0240:c:4/4 - Series006	24.551	0.203765	C4-CT ECAD +DOX 1week.tif:0005-0012-0807:c:4/4 - Series020	46.756	0.388059		C4-CT ECAD -DOX-1.tif:0001-0046-0857:c:4/4 - Series002	146.469	1.89044	C4-CT ECAD +DOX 48h.tif:0002-0011-0502:c:4/4 - Series004	31.293	0.403892	C4-CT ECAD +DOX 72h.tif:0006-0003-0304:c:4/4 - Series012	72.359	0.933922	C4-CT ECAD +DOX 1week-1:0003-0012-0656:c:4/4 - Series005	68.638	0.885896
C4-CT -DOX GFP-ECAD-GATA3:0003-0004-0199:c:4/4 - Series003	80.624	0.953123	C4-CT +DOX 48h GFP-ECAD-GATA3:0004-0009-0699:c:4/4 - Series006	84.029	0.993376	C4-CT +DOX 72h GFP-ECAD-GATA3:0005-0008-0596:c:4/4 - Series005	20.193	0.238718		C4-CT ECAD.tif:0001-0047-0266:c:4/4 - Series003	147.527	1.22442	C4-CT ECAD +DOX 48h.tif:0003-0003-0281:c:4/4 - Series007	33.07	0.27447	C4-CT ECAD +DOX 72h.tif:0003-0013-0262:c:4/4 - Series006	26.017	0.215932	C4-CT ECAD +DOX 1week.tif:0005-0013-0844:c:4/4 - Series020	116.848	0.969798		C4-CT ECAD -DOX-1.tif:0001-0047-0886:c:4/4 - Series002	103.549	1.33648	C4-CT ECAD +DOX 48h.tif:0002-0012-0508:c:4/4 - Series004	26.897	0.347154	C4-CT ECAD +DOX 72h.tif:0006-0004-0387:c:4/4 - Series012	29.91	0.386042	C4-CT ECAD +DOX 1week-1:0003-0013-0649:c:4/4 - Series005	36.479	0.470827
C4-CT -DOX GFP-ECAD-GATA3:0003-0005-0271:c:4/4 - Series003	81.094	0.958679	C4-CT +DOX 48h GFP-ECAD-GATA3:0004-0010-0688:c:4/4 - Series006	43.155	0.510171	C4-CT +DOX 72h GFP-ECAD-GATA3:0005-0009-0697:c:4/4 - Series005	62.067	0.733745		C4-CT ECAD.tif:0001-0048-0275:c:4/4 - Series003	166.181	1.37925	C4-CT ECAD +DOX 48h.tif:0003-0004-0321:c:4/4 - Series007	25.978	0.215608	C4-CT ECAD +DOX 72h.tif:0003-0014-0310:c:4/4 - Series006	51.089	0.424021	C4-CT ECAD +DOX 1week.tif:0005-0014-0891:c:4/4 - Series020	33.4	0.277209		C4-CT ECAD -DOX-1.tif:0001-0048-0920:c:4/4 - Series002	125.742	1.62292	C4-CT ECAD +DOX 48h.tif:0002-0013-0536:c:4/4 - Series004	26.868	0.346779	C4-CT ECAD +DOX 72h.tif:0006-0005-0405:c:4/4 - Series012	49.546	0.63948	C4-CT ECAD +DOX 1week-1:0003-0014-0682:c:4/4 - Series005	42.728	0.551481
C4-CT -DOX GFP-ECAD-GATA3:0003-0006-0305:c:4/4 - Series003	52.638	0.622277	C4-CT +DOX 48h GFP-ECAD-GATA3:0004-0011-0749:c:4/4 - Series006	58.042	0.686163	C4-CT +DOX 72h GFP-ECAD-GATA3:0005-0010-0791:c:4/4 - Series005	22.258	0.26313		C4-CT ECAD.tif:0001-0049-0287:c:4/4 - Series003	153.618	1.27498	C4-CT ECAD +DOX 48h.tif:0003-0005-0368:c:4/4 - Series007	66.125	0.548815	C4-CT ECAD +DOX 72h.tif:0003-0015-0329:c:4/4 - Series006	151.49	1.25732	C4-CT ECAD +DOX 1week.tif:0005-0015-0922:c:4/4 - Series020	105.975	0.879556		C4-CT ECAD -DOX-1.tif:0001-0049-0962:c:4/4 - Series002	97.932	1.26399	C4-CT ECAD +DOX 48h.tif:0002-0014-0566:c:4/4 - Series004	37.904	0.489219	C4-CT ECAD +DOX 72h.tif:0006-0006-0507:c:4/4 - Series012	41.567	0.536496	C4-CT ECAD +DOX 1week-1:0003-0015-0711:c:4/4 - Series005	46.03	0.594099
C4-CT -DOX GFP-ECAD-GATA3:0003-0007-0598:c:4/4 - Series003	121.151	1.43223	C4-CT +DOX 48h GFP-ECAD-GATA3:0004-0012-0773:c:4/4 - Series006	83.972	0.992703	C4-CT +DOX 72h GFP-ECAD-GATA3:0005-0011-0834:c:4/4 - Series005	23.971	0.283381		C4-CT ECAD.tif:0001-0050-0299:c:4/4 - Series003	161.94	1.34405	C4-CT ECAD +DOX 48h.tif:0003-0006-0374:c:4/4 - Series007	72.955	0.605501	C4-CT ECAD +DOX 72h.tif:0003-0016-0358:c:4/4 - Series006	32.283	0.267938	C4-CT ECAD +DOX 1week.tif:0005-0016-0924:c:4/4 - Series020	119.444	0.991344		C4-CT ECAD -DOX-1.tif:0001-0050-0974:c:4/4 - Series002	86.75	1.11966	C4-CT ECAD +DOX 48h.tif:0002-0015-0587:c:4/4 - Series004	35.9	0.463354	C4-CT ECAD +DOX 72h.tif:0006-0007-0570:c:4/4 - Series012	34.072	0.43976	C4-CT ECAD +DOX 1week-1:0003-0016-0881:c:4/4 - Series005	62.821	0.810817
C4-CT -DOX GFP-ECAD-GATA3:0003-0008-0654:c:4/4 - Series003	127.987	1.51304	C4-CT +DOX 48h GFP-ECAD-GATA3:0004-0013-0821:c:4/4 - Series006	78.695	0.930319	C4-CT +DOX 72h GFP-ECAD-GATA3:0005-0012-0893:c:4/4 - Series005	35.68	0.421803		C4-CT ECAD.tif:0001-0051-0297:c:4/4 - Series003	87.082	0.722751	C4-CT ECAD +DOX 48h.tif:0003-0007-0376:c:4/4 - Series007	49.861	0.413829	C4-CT ECAD +DOX 72h.tif:0003-0017-0375:c:4/4 - Series006	28.553	0.23698	C4-CT ECAD +DOX 1week.tif:0005-0017-0935:c:4/4 - Series020	104.498	0.867298		C4-CT ECAD -DOX-1.tif:0002-0001-0039:c:4/4 - Series004	77.97	1.00634	C4-CT ECAD +DOX 48h.tif:0002-0016-0610:c:4/4 - Series004	30.896	0.398768	C4-CT ECAD +DOX 72h.tif:0006-0008-0592:c:4/4 - Series012	28.955	0.373716	C4-CT ECAD +DOX 1week-1:0003-0017-0892:c:4/4 - Series005	44.501	0.574365
C4-CT -DOX GFP-ECAD-GATA3:0003-0009-0812:c:4/4 - Series003	89.838	1.06205	C4-CT +DOX 48h GFP-ECAD-GATA3:0004-0014-0861:c:4/4 - Series006	8.615	0.101845	C4-CT +DOX 72h GFP-ECAD-GATA3:0005-0013-0913:c:4/4 - Series005	31.511	0.372518		C4-CT ECAD.tif:0001-0052-0303:c:4/4 - Series003	127.438	1.05769	C4-CT ECAD +DOX 48h.tif:0003-0008-0422:c:4/4 - Series007	41.689	0.346004	C4-CT ECAD +DOX 72h.tif:0003-0018-0379:c:4/4 - Series006	32.272	0.267847	C4-CT ECAD +DOX 1week.tif:0005-0018-0921:c:4/4 - Series020	64.298	0.533651		C4-CT ECAD -DOX-1.tif:0002-0002-0059:c:4/4 - Series004	77.825	1.00447	C4-CT ECAD +DOX 48h.tif:0002-0017-0621:c:4/4 - Series004	50.876	0.656646	C4-CT ECAD +DOX 72h.tif:0006-0009-0655:c:4/4 - Series012	39.213	0.506114	C4-CT ECAD +DOX 1week-1:0003-0018-0924:c:4/4 - Series005	32.293	0.416799
C4-CT -DOX GFP-ECAD-GATA3:0003-0010-0780:c:4/4 - Series003	121.855	1.44055	C4-CT +DOX 48h GFP-ECAD-GATA3:0005-0001-0046:c:4/4 - Series007	70.527	0.833758	C4-CT +DOX 72h GFP-ECAD-GATA3:0005-0014-0928:c:4/4 - Series005	64.551	0.763111		C4-CT ECAD.tif:0001-0053-0326:c:4/4 - Series003	165.374	1.37255	C4-CT ECAD +DOX 48h.tif:0003-0009-0410:c:4/4 - Series007	47.434	0.393686	C4-CT ECAD +DOX 72h.tif:0003-0019-0409:c:4/4 - Series006	94.415	0.783612	C4-CT ECAD +DOX 1week.tif:0005-0019-0962:c:4/4 - Series020	100.518	0.834265		C4-CT ECAD -DOX-1.tif:0002-0003-0115:c:4/4 - Series004	36.052	0.465315	C4-CT ECAD +DOX 48h.tif:0002-0018-0638:c:4/4 - Series004	77.893	1.00535	C4-CT ECAD +DOX 72h.tif:0006-0010-0728:c:4/4 - Series012	59.852	0.772497	C4-CT ECAD +DOX 1week-1:0003-0019-0944:c:4/4 - Series005	35.512	0.458346
C4-CT -DOX GFP-ECAD-GATA3:0003-0011-0891:c:4/4 - Series003	86.776	1.02585	C4-CT +DOX 48h GFP-ECAD-GATA3:0005-0002-0106:c:4/4 - Series007	32.17	0.380308	C4-CT +DOX 72h GFP-ECAD-GATA3:0005-0015-0938:c:4/4 - Series005	65.611	0.775642		C4-CT ECAD.tif:0001-0054-0321:c:4/4 - Series003	46.805	0.388465	C4-CT ECAD +DOX 48h.tif:0003-0010-0429:c:4/4 - Series007	58.938	0.489165	C4-CT ECAD +DOX 72h.tif:0003-0020-0399:c:4/4 - Series006	31.013	0.257397	C4-CT ECAD +DOX 1week.tif:0005-0020-0967:c:4/4 - Series020	69.058	0.573158		C4-CT ECAD -DOX-1.tif:0002-0004-0126:c:4/4 - Series004	117.88	1.52145	C4-CT ECAD +DOX 48h.tif:0002-0019-0691:c:4/4 - Series004	101.249	1.3068	C4-CT ECAD +DOX 72h.tif:0006-0011-0756:c:4/4 - Series012	23.743	0.306446	C4-CT ECAD +DOX 1week-1:0003-0020-0966:c:4/4 - Series005	41.929	0.541169
C4-CT -DOX GFP-ECAD-GATA3:0003-0012-0931:c:4/4 - Series003	80.357	0.949967	C4-CT +DOX 48h GFP-ECAD-GATA3:0005-0003-0133:c:4/4 - Series007	9.369	0.110759	C4-CT +DOX 72h GFP-ECAD-GATA3:0006-0001-0096:c:4/4 - Series006	46.832	0.55364		C4-CT ECAD.tif:0001-0055-0329:c:4/4 - Series003	173.133	1.43694	C4-CT ECAD +DOX 48h.tif:0003-0011-0473:c:4/4 - Series007	70.16	0.582304	C4-CT ECAD +DOX 72h.tif:0003-0021-0418:c:4/4 - Series006	43.559	0.361525	C4-CT ECAD +DOX 1week.tif:0005-0021-0993:c:4/4 - Series020	90.83	0.753858		C4-CT ECAD -DOX-1.tif:0002-0005-0135:c:4/4 - Series004	105.019	1.35546	C4-CT ECAD +DOX 48h.tif:0002-0020-0716:c:4/4 - Series004	79.951	1.03191	C4-CT ECAD +DOX 72h.tif:0007-0001-0340:c:4/4 - Series014	24.508	0.316319	C4-CT ECAD +DOX 1week-1:0003-0021-0982:c:4/4 - Series005	38.681	0.499247
C4-CT -DOX GFP-ECAD-GATA3:0003-0013-0920:c:4/4 - Series003	55.676	0.658192	C4-CT +DOX 48h GFP-ECAD-GATA3:0005-0004-0200:c:4/4 - Series007	27.865	0.329415	C4-CT +DOX 72h GFP-ECAD-GATA3:0006-0002-0169:c:4/4 - Series006	21.789	0.257586		C4-CT ECAD.tif:0001-0056-0337:c:4/4 - Series003	98.684	0.819043	C4-CT ECAD +DOX 48h.tif:0003-0012-0492:c:4/4 - Series007	20.615	0.171097	C4-CT ECAD +DOX 72h.tif:0003-0022-0430:c:4/4 - Series006	106.5	0.883913	C4-CT ECAD +DOX 1week.tif:0006-0001-0064:c:4/4 - Series022	117.844	0.978065		C4-CT ECAD -DOX-1.tif:0002-0006-0146:c:4/4 - Series004	68.117	0.879171	C4-CT ECAD +DOX 48h.tif:0002-0021-0822:c:4/4 - Series004	33.571	0.433294	C4-CT ECAD +DOX 72h.tif:0007-0002-0376:c:4/4 - Series014	19.67	0.253876	C4-CT ECAD +DOX 1week-1:0004-0001-0071:c:4/4 - Series007	17.464	0.225404
C4-CT -DOX GFP-ECAD-GATA3:0003-0014-0963:c:4/4 - Series003	54.015	0.638556	C4-CT +DOX 48h GFP-ECAD-GATA3:0005-0005-0314:c:4/4 - Series007	20	0.236437	C4-CT +DOX 72h GFP-ECAD-GATA3:0006-0003-0379:c:4/4 - Series006	24.47	0.28928		C4-CT ECAD.tif:0001-0057-0336:c:4/4 - Series003	85.759	0.71177	C4-CT ECAD +DOX 48h.tif:0003-0013-0528:c:4/4 - Series007	79.157	0.656976	C4-CT ECAD +DOX 72h.tif:0003-0023-0487:c:4/4 - Series006	56.184	0.466308	C4-CT ECAD +DOX 1week.tif:0006-0002-0069:c:4/4 - Series022	134.407	1.11553		C4-CT ECAD -DOX-1.tif:0002-0007-0163:c:4/4 - Series004	75.257	0.971326	C4-CT ECAD +DOX 48h.tif:0002-0022-0839:c:4/4 - Series004	16.653	0.214937	C4-CT ECAD +DOX 72h.tif:0007-0003-0450:c:4/4 - Series014	2.94	0.0379459	C4-CT ECAD +DOX 1week-1:0004-0002-0121:c:4/4 - Series007	23.604	0.304652
C4-CT -DOX GFP-ECAD-GATA3:0004-0001-0090:c:4/4 - Series004	50.47	0.596648	C4-CT +DOX 48h GFP-ECAD-GATA3:0005-0006-0479:c:4/4 - Series007	25.659	0.303336	C4-CT +DOX 72h GFP-ECAD-GATA3:0006-0004-0380:c:4/4 - Series006	17.778	0.210168		C4-CT ECAD.tif:0001-0058-0347:c:4/4 - Series003	146.633	1.217	C4-CT ECAD +DOX 48h.tif:0003-0014-0570:c:4/4 - Series007	67.869	0.563289	C4-CT ECAD +DOX 72h.tif:0003-0024-0478:c:4/4 - Series006	112.001	0.92957	C4-CT ECAD +DOX 1week.tif:0006-0003-0170:c:4/4 - Series022	163.608	1.35789		C4-CT ECAD -DOX-1.tif:0002-0008-0154:c:4/4 - Series004	102.025	1.31681	C4-CT ECAD +DOX 48h.tif:0002-0023-0863:c:4/4 - Series004	81.998	1.05833	C4-CT ECAD +DOX 72h.tif:0007-0004-0454:c:4/4 - Series014	37.707	0.486676	C4-CT ECAD +DOX 1week-1:0004-0003-0170:c:4/4 - Series007	36.89	0.476131
C4-CT -DOX GFP-ECAD-GATA3:0004-0002-0115:c:4/4 - Series004	60.846	0.719311	C4-CT +DOX 48h GFP-ECAD-GATA3:0005-0007-0516:c:4/4 - Series007	23.233	0.274657	C4-CT +DOX 72h GFP-ECAD-GATA3:0006-0005-0421:c:4/4 - Series006	13.629	0.16112		C4-CT ECAD.tif:0001-0059-0349:c:4/4 - Series003	170.186	1.41249	C4-CT ECAD +DOX 48h.tif:0003-0015-0617:c:4/4 - Series007	18.326	0.1521	C4-CT ECAD +DOX 72h.tif:0003-0025-0615:c:4/4 - Series006	8.975	0.0744894	C4-CT ECAD +DOX 1week.tif:0006-0004-0231:c:4/4 - Series022	75.353	0.625404		C4-CT ECAD -DOX-1.tif:0002-0009-0160:c:4/4 - Series004	84.907	1.09588	C4-CT ECAD +DOX 48h.tif:0002-0024-0907:c:4/4 - Series004	34.028	0.439192	C4-CT ECAD +DOX 72h.tif:0007-0005-0497:c:4/4 - Series014	73.909	0.953928	C4-CT ECAD +DOX 1week-1:0004-0004-0174:c:4/4 - Series007	45.237	0.583864
C4-CT -DOX GFP-ECAD-GATA3:0004-0003-0144:c:4/4 - Series004	64.965	0.768005	C4-CT +DOX 48h GFP-ECAD-GATA3:0005-0008-0494:c:4/4 - Series007	51.001	0.602925	C4-CT +DOX 72h GFP-ECAD-GATA3:0006-0006-0498:c:4/4 - Series006	41.959	0.496032		C4-CT ECAD.tif:0001-0060-0366:c:4/4 - Series003	106.871	0.886993	C4-CT ECAD +DOX 48h.tif:0003-0016-0636:c:4/4 - Series007	86.098	0.714584	C4-CT ECAD +DOX 72h.tif:0003-0026-0642:c:4/4 - Series006	92.005	0.76361	C4-CT ECAD +DOX 1week.tif:0006-0005-0279:c:4/4 - Series022	136.832	1.13566		C4-CT ECAD -DOX-1.tif:0002-0010-0224:c:4/4 - Series004	65.042	0.839483	C4-CT ECAD +DOX 48h.tif:0002-0025-0988:c:4/4 - Series004	56.002	0.722806	C4-CT ECAD +DOX 72h.tif:0007-0006-0518:c:4/4 - Series014	50.976	0.657936	C4-CT ECAD +DOX 1week-1:0004-0005-0212:c:4/4 - Series007	27.946	0.360693
C4-CT -DOX GFP-ECAD-GATA3:0004-0004-0256:c:4/4 - Series004	135.33	1.59985	C4-CT +DOX 48h GFP-ECAD-GATA3:0005-0009-0555:c:4/4 - Series007	45.078	0.532904	C4-CT +DOX 72h GFP-ECAD-GATA3:0006-0007-0509:c:4/4 - Series006	34.567	0.408645		C4-CT ECAD.tif:0001-0061-0369:c:4/4 - Series003	160.273	1.33021	C4-CT ECAD +DOX 48h.tif:0003-0017-0633:c:4/4 - Series007	20.207	0.167711	C4-CT ECAD +DOX 72h.tif:0003-0027-0694:c:4/4 - Series006	25.221	0.209326	C4-CT ECAD +DOX 1week.tif:0006-0006-0289:c:4/4 - Series022	20.202	0.16767		C4-CT ECAD -DOX-1.tif:0002-0011-0226:c:4/4 - Series004	62.673	0.808907	C4-CT ECAD +DOX 48h.tif:0003-0001-0155:c:4/4 - Series006	24.447	0.315532	C4-CT ECAD +DOX 72h.tif:0007-0007-0554:c:4/4 - Series014	37.464	0.48354	C4-CT ECAD +DOX 1week-1:0004-0006-0228:c:4/4 - Series007	50.446	0.651096
C4-CT -DOX GFP-ECAD-GATA3:0004-0005-0354:c:4/4 - Series004	60.485	0.715043	C4-CT +DOX 48h GFP-ECAD-GATA3:0005-0010-0636:c:4/4 - Series007	29.29	0.346261	C4-CT +DOX 72h GFP-ECAD-GATA3:0006-0008-0517:c:4/4 - Series006	35.358	0.417996		C4-CT ECAD.tif:0001-0062-0364:c:4/4 - Series003	128.244	1.06438	C4-CT ECAD +DOX 48h.tif:0003-0018-0689:c:4/4 - Series007	60.026	0.498195	C4-CT ECAD +DOX 72h.tif:0003-0028-0715:c:4/4 - Series006	62.926	0.522264	C4-CT ECAD +DOX 1week.tif:0006-0007-0350:c:4/4 - Series022	122.314	1.01516		C4-CT ECAD -DOX-1.tif:0002-0012-0230:c:4/4 - Series004	56.364	0.727478	C4-CT ECAD +DOX 48h.tif:0003-0002-0186:c:4/4 - Series006	47.675	0.615331	C4-CT ECAD +DOX 72h.tif:0007-0008-0560:c:4/4 - Series014	37.927	0.489516	C4-CT ECAD +DOX 1week-1:0004-0007-0233:c:4/4 - Series007	28.828	0.372077
C4-CT -DOX GFP-ECAD-GATA3:0004-0006-0392:c:4/4 - Series004	71.348	0.843464	C4-CT +DOX 48h GFP-ECAD-GATA3:0005-0011-0735:c:4/4 - Series007	14.793	0.17488	C4-CT +DOX 72h GFP-ECAD-GATA3:0006-0009-0534:c:4/4 - Series006	21.618	0.255564		C4-CT ECAD.tif:0001-0063-0371:c:4/4 - Series003	65.195	0.541096	C4-CT ECAD +DOX 48h.tif:0003-0019-0710:c:4/4 - Series007	25.293	0.209923	C4-CT ECAD +DOX 72h.tif:0003-0029-0746:c:4/4 - Series006	42.766	0.354943	C4-CT ECAD +DOX 1week.tif:0006-0008-0356:c:4/4 - Series022	68.64	0.569688		C4-CT ECAD -DOX-1.tif:0002-0013-0234:c:4/4 - Series004	94.272	1.21675	C4-CT ECAD +DOX 48h.tif:0003-0003-0249:c:4/4 - Series006	45.492	0.587155	C4-CT ECAD +DOX 72h.tif:0007-0009-0618:c:4/4 - Series014	35.605	0.459546	C4-CT ECAD +DOX 1week-1:0004-0008-0247:c:4/4 - Series007	49.99	0.64521
C4-CT -DOX GFP-ECAD-GATA3:0004-0007-0561:c:4/4 - Series004	80.394	0.950404	C4-CT +DOX 48h GFP-ECAD-GATA3:0005-0012-0756:c:4/4 - Series007	69.446	0.820979	C4-CT +DOX 72h GFP-ECAD-GATA3:0006-0010-0602:c:4/4 - Series006	30.03	0.35501		C4-CT ECAD.tif:0001-0064-0383:c:4/4 - Series003	143.026	1.18707	C4-CT ECAD +DOX 48h.tif:0003-0020-0710:c:4/4 - Series007	55.389	0.45971	C4-CT ECAD +DOX 72h.tif:0003-0030-0727:c:4/4 - Series006	19.213	0.159461	C4-CT ECAD +DOX 1week.tif:0006-0009-0360:c:4/4 - Series022	131.203	1.08894		C4-CT ECAD -DOX-1.tif:0002-0014-0281:c:4/4 - Series004	73.98	0.954844	C4-CT ECAD +DOX 48h.tif:0003-0004-0280:c:4/4 - Series006	108.363	1.39862	C4-CT ECAD +DOX 72h.tif:0007-0010-0632:c:4/4 - Series014	31.326	0.404318	C4-CT ECAD +DOX 1week-1:0004-0009-0279:c:4/4 - Series007	36.871	0.475886
C4-CT -DOX GFP-ECAD-GATA3:0004-0008-0608:c:4/4 - Series004	116.659	1.37912	C4-CT +DOX 48h GFP-ECAD-GATA3:0005-0013-0830:c:4/4 - Series007	11.161	0.131943	C4-CT +DOX 72h GFP-ECAD-GATA3:0006-0011-0612:c:4/4 - Series006	74.087	0.875844		C4-CT ECAD.tif:0001-0065-0383:c:4/4 - Series003	60.567	0.502685	C4-CT ECAD +DOX 48h.tif:0003-0021-0793:c:4/4 - Series007	41.095	0.341074	C4-CT ECAD +DOX 72h.tif:0003-0031-0848:c:4/4 - Series006	32.446	0.269291	C4-CT ECAD +DOX 1week.tif:0006-0010-0378:c:4/4 - Series022	66.317	0.550408		C4-CT ECAD -DOX-1.tif:0002-0015-0289:c:4/4 - Series004	69.794	0.900816	C4-CT ECAD +DOX 48h.tif:0003-0005-0295:c:4/4 - Series006	47.508	0.613176	C4-CT ECAD +DOX 72h.tif:0007-0011-0746:c:4/4 - Series014	31.594	0.407777	C4-CT ECAD +DOX 1week-1:0004-0010-0340:c:4/4 - Series007	25.041	0.323199
C4-CT -DOX GFP-ECAD-GATA3:0004-0009-0673:c:4/4 - Series004	81.454	0.962935	C4-CT +DOX 48h GFP-ECAD-GATA3:0005-0014-0856:c:4/4 - Series007	37.006	0.437479	C4-CT +DOX 72h GFP-ECAD-GATA3:0006-0012-0635:c:4/4 - Series006	18.61	0.220004		C4-CT ECAD.tif:0001-0066-0383:c:4/4 - Series003	104.195	0.864783	C4-CT ECAD +DOX 48h.tif:0003-0022-0806:c:4/4 - Series007	44.744	0.37136	C4-CT ECAD +DOX 72h.tif:0003-0032-0868:c:4/4 - Series006	19.178	0.159171	C4-CT ECAD +DOX 1week.tif:0006-0011-0405:c:4/4 - Series022	87.412	0.72549		C4-CT ECAD -DOX-1.tif:0002-0016-0296:c:4/4 - Series004	98.407	1.27012	C4-CT ECAD +DOX 48h.tif:0003-0006-0296:c:4/4 - Series006	17.206	0.222074	C4-CT ECAD +DOX 72h.tif:0007-0012-0760:c:4/4 - Series014	19.25	0.248456	C4-CT ECAD +DOX 1week-1:0004-0011-0349:c:4/4 - Series007	59.19	0.763953
C4-CT -DOX GFP-ECAD-GATA3:0004-0010-0697:c:4/4 - Series004	92.987	1.09928	C4-CT +DOX 48h GFP-ECAD-GATA3:0005-0015-0914:c:4/4 - Series007	16.072	0.19	C4-CT +DOX 72h GFP-ECAD-GATA3:0006-0013-0649:c:4/4 - Series006	24.862	0.293914		C4-CT ECAD.tif:0001-0067-0391:c:4/4 - Series003	86.489	0.717829	C4-CT ECAD +DOX 48h.tif:0003-0023-0844:c:4/4 - Series007	52.627	0.436786	C4-CT ECAD +DOX 72h.tif:0003-0033-0873:c:4/4 - Series006	33.337	0.276686	C4-CT ECAD +DOX 1week.tif:0006-0012-0432:c:4/4 - Series022	141.69	1.17598		C4-CT ECAD -DOX-1.tif:0002-0017-0356:c:4/4 - Series004	45.171	0.583012	C4-CT ECAD +DOX 48h.tif:0003-0007-0337:c:4/4 - Series006	42.604	0.549881	C4-CT ECAD +DOX 72h.tif:0007-0013-0812:c:4/4 - Series014	20.432	0.263711	C4-CT ECAD +DOX 1week-1:0004-0012-0412:c:4/4 - Series007	67.322	0.868911
C4-CT -DOX GFP-ECAD-GATA3:0004-0011-0724:c:4/4 - Series004	99.62	1.17769	C4-CT +DOX 48h GFP-ECAD-GATA3:0006-0001-0280:c:4/4 - Series008	23.665	0.279764	C4-CT +DOX 72h GFP-ECAD-GATA3:0006-0014-0721:c:4/4 - Series006	67.957	0.803376		C4-CT ECAD.tif:0001-0068-0396:c:4/4 - Series003	142.368	1.18161	C4-CT ECAD +DOX 48h.tif:0003-0024-0861:c:4/4 - Series007	17.834	0.148016	C4-CT ECAD +DOX 72h.tif:0003-0034-0885:c:4/4 - Series006	91.704	0.761112	C4-CT ECAD +DOX 1week.tif:0006-0013-0487:c:4/4 - Series022	56.574	0.469545		C4-CT ECAD -DOX-1.tif:0002-0018-0319:c:4/4 - Series004	50.94	0.657472	C4-CT ECAD +DOX 48h.tif:0003-0008-0403:c:4/4 - Series006	76.152	0.982877	C4-CT ECAD +DOX 72h.tif:0007-0014-0945:c:4/4 - Series014	77.8	1.00415	C4-CT ECAD +DOX 1week-1:0004-0013-0428:c:4/4 - Series007	36.695	0.473614
C4-CT -DOX GFP-ECAD-GATA3:0004-0012-0735:c:4/4 - Series004	71.562	0.845994	C4-CT +DOX 48h GFP-ECAD-GATA3:0006-0002-0511:c:4/4 - Series008	18.653	0.220513	C4-CT +DOX 72h GFP-ECAD-GATA3:0006-0015-0802:c:4/4 - Series006	113.699	1.34413		C4-CT ECAD.tif:0001-0069-0400:c:4/4 - Series003	50.903	0.422477	C4-CT ECAD +DOX 48h.tif:0004-0001-0019:c:4/4 - Series009	158.528	1.31573	C4-CT ECAD +DOX 72h.tif:0004-0001-0161:c:4/4 - Series008	25.612	0.212571	C4-CT ECAD +DOX 1week.tif:0006-0014-0508:c:4/4 - Series022	41.575	0.345058		C4-CT ECAD -DOX-1.tif:0002-0019-0331:c:4/4 - Series004	74.852	0.966099	C4-CT ECAD +DOX 48h.tif:0003-0009-0499:c:4/4 - Series006	101.186	1.30599	C4-CT ECAD +DOX 72h.tif:0007-0015-1003:c:4/4 - Series014	70.463	0.909451	C4-CT ECAD +DOX 1week-1:0004-0014-0486:c:4/4 - Series007	50.057	0.646075
C4-CT -DOX GFP-ECAD-GATA3:0004-0013-0775:c:4/4 - Series004	103.292	1.2211	C4-CT +DOX 48h GFP-ECAD-GATA3:0006-0003-0544:c:4/4 - Series008	13.169	0.155682	C4-CT +DOX 72h GFP-ECAD-GATA3:0006-0016-0818:c:4/4 - Series006	97.736	1.15542		C4-CT ECAD.tif:0001-0070-0406:c:4/4 - Series003	105.57	0.876195	C4-CT ECAD +DOX 48h.tif:0004-0002-0019:c:4/4 - Series009	157.103	1.3039	C4-CT ECAD +DOX 72h.tif:0004-0002-0177:c:4/4 - Series008	24.892	0.206595	C4-CT ECAD +DOX 1week.tif:0006-0015-0511:c:4/4 - Series022	18.965	0.157403		C4-CT ECAD -DOX-1.tif:0002-0020-0372:c:4/4 - Series004	62.33	0.80448	C4-CT ECAD +DOX 48h.tif:0003-0010-0521:c:4/4 - Series006	80.565	1.03984	C4-CT ECAD +DOX 72h.tif:0008-0001-0251:c:4/4 - Series016	28.628	0.369495	C4-CT ECAD +DOX 1week-1:0004-0015-0507:c:4/4 - Series007	14.191	0.18316
C4-CT -DOX GFP-ECAD-GATA3:0004-0014-0802:c:4/4 - Series004	56.122	0.663465	C4-CT +DOX 48h GFP-ECAD-GATA3:0006-0004-0613:c:4/4 - Series008	23.962	0.283275	C4-CT +DOX 72h GFP-ECAD-GATA3:0006-0017-0847:c:4/4 - Series006	38.669	0.457138		C4-CT ECAD.tif:0001-0071-0424:c:4/4 - Series003	124.424	1.03268	C4-CT ECAD +DOX 48h.tif:0004-0003-0072:c:4/4 - Series009	55.337	0.459278	C4-CT ECAD +DOX 72h.tif:0004-0003-0183:c:4/4 - Series008	102.369	0.849628	C4-CT ECAD +DOX 1week.tif:0006-0016-0577:c:4/4 - Series022	28.931	0.240117		C4-CT ECAD -DOX-1.tif:0002-0021-0346:c:4/4 - Series004	61.427	0.792825	C4-CT ECAD +DOX 48h.tif:0003-0011-0619:c:4/4 - Series006	57.861	0.746799	C4-CT ECAD +DOX 72h.tif:0008-0002-0279:c:4/4 - Series016	29.673	0.382983	C4-CT ECAD +DOX 1week-1:0004-0016-0526:c:4/4 - Series007	30.495	0.393592
C4-CT -DOX GFP-ECAD-GATA3:0004-0015-0890:c:4/4 - Series004	53.817	0.636215	C4-CT +DOX 48h GFP-ECAD-GATA3:0006-0005-0619:c:4/4 - Series008	18.298	0.216316	C4-CT +DOX 72h GFP-ECAD-GATA3:0006-0018-0888:c:4/4 - Series006	36.148	0.427335		C4-CT ECAD.tif:0001-0072-0414:c:4/4 - Series003	113.461	0.941687	C4-CT ECAD +DOX 48h.tif:0004-0004-0087:c:4/4 - Series009	55.885	0.463826	C4-CT ECAD +DOX 72h.tif:0004-0004-0240:c:4/4 - Series008	89.467	0.742545	C4-CT ECAD +DOX 1week.tif:0006-0017-0592:c:4/4 - Series022	26.778	0.222248		C4-CT ECAD -DOX-1.tif:0002-0022-0406:c:4/4 - Series004	80.581	1.04004	C4-CT ECAD +DOX 48h.tif:0003-0012-0632:c:4/4 - Series006	32.09	0.414179	C4-CT ECAD +DOX 72h.tif:0008-0003-0307:c:4/4 - Series016	35.397	0.456861	C4-CT ECAD +DOX 1week-1:0004-0017-0581:c:4/4 - Series007	46.385	0.598681
C4-CT -DOX GFP-ECAD-GATA3:0004-0016-0898:c:4/4 - Series004	56.573	0.668796	C4-CT +DOX 48h GFP-ECAD-GATA3:0006-0006-0734:c:4/4 - Series008	30.903	0.36533	C4-CT +DOX 72h GFP-ECAD-GATA3:0007-0001-0077:c:4/4 - Series007	113.266	1.33901		C4-CT ECAD.tif:0001-0073-0422:c:4/4 - Series003	162.193	1.34615	C4-CT ECAD +DOX 48h.tif:0004-0005-0146:c:4/4 - Series009	84.974	0.705255	C4-CT ECAD +DOX 72h.tif:0004-0005-0254:c:4/4 - Series008	98.986	0.82155	C4-CT ECAD +DOX 1week.tif:0006-0018-0623:c:4/4 - Series022	25.85	0.214546		C4-CT ECAD -DOX-1.tif:0002-0023-0393:c:4/4 - Series004	67.795	0.875015	C4-CT ECAD +DOX 48h.tif:0003-0013-0649:c:4/4 - Series006	21.046	0.271636	C4-CT ECAD +DOX 72h.tif:0008-0004-0373:c:4/4 - Series016	34.019	0.439076	C4-CT ECAD +DOX 1week-1:0004-0018-0564:c:4/4 - Series007	28.451	0.367211
C4-CT -DOX GFP-ECAD-GATA3:0004-0017-0979:c:4/4 - Series004	45.668	0.539879	C4-CT +DOX 48h GFP-ECAD-GATA3:0006-0007-0800:c:4/4 - Series008	30.165	0.356605	C4-CT +DOX 72h GFP-ECAD-GATA3:0007-0002-0165:c:4/4 - Series007	120.279	1.42192		C4-CT ECAD.tif:0001-0074-0433:c:4/4 - Series003	96.551	0.80134	C4-CT ECAD +DOX 48h.tif:0004-0006-0169:c:4/4 - Series009	54.753	0.454431	C4-CT ECAD +DOX 72h.tif:0004-0006-0252:c:4/4 - Series008	43.694	0.362645	C4-CT ECAD +DOX 1week.tif:0006-0019-0640:c:4/4 - Series022	68.205	0.566078		C4-CT ECAD -DOX-1.tif:0002-0024-0405:c:4/4 - Series004	99.321	1.28191	C4-CT ECAD +DOX 48h.tif:0003-0014-0679:c:4/4 - Series006	44.725	0.577256	C4-CT ECAD +DOX 72h.tif:0008-0005-0397:c:4/4 - Series016	19.481	0.251437	C4-CT ECAD +DOX 1week-1:0004-0019-0698:c:4/4 - Series007	60.326	0.778615
C4-CT -DOX GFP-ECAD-GATA3:0004-0018-0980:c:4/4 - Series004	66.259	0.783303	C4-CT +DOX 48h GFP-ECAD-GATA3:0006-0008-0855:c:4/4 - Series008	21.518	0.254382	C4-CT +DOX 72h GFP-ECAD-GATA3:0007-0003-0225:c:4/4 - Series007	73.617	0.870288		C4-CT ECAD.tif:0001-0075-0425:c:4/4 - Series003	28.6	0.23737	C4-CT ECAD +DOX 48h.tif:0004-0007-0178:c:4/4 - Series009	25.007	0.20755	C4-CT ECAD +DOX 72h.tif:0004-0007-0293:c:4/4 - Series008	41.606	0.345316	C4-CT ECAD +DOX 1week.tif:0006-0020-0790:c:4/4 - Series022	40.066	0.332534		C4-CT ECAD -DOX-1.tif:0002-0025-0415:c:4/4 - Series004	43.681	0.563781	C4-CT ECAD +DOX 48h.tif:0003-0015-0739:c:4/4 - Series006	61.648	0.795677	C4-CT ECAD +DOX 72h.tif:0008-0006-0427:c:4/4 - Series016	73.948	0.954431	C4-CT ECAD +DOX 1week-1:0004-0020-0727:c:4/4 - Series007	38.894	0.501996
C4-CT -DOX GFP-ECAD-GATA3:0005-0001-0102:c:4/4 - Series005	84.924	1.00396	C4-CT +DOX 48h GFP-ECAD-GATA3:0006-0009-0858:c:4/4 - Series008	75.763	0.895657	C4-CT +DOX 72h GFP-ECAD-GATA3:0007-0004-0307:c:4/4 - Series007	40.482	0.478571		C4-CT ECAD.tif:0001-0076-0429:c:4/4 - Series003	96.289	0.799166	C4-CT ECAD +DOX 48h.tif:0004-0008-0241:c:4/4 - Series009	28.591	0.237295	C4-CT ECAD +DOX 72h.tif:0004-0008-0336:c:4/4 - Series008	52.176	0.433043	C4-CT ECAD +DOX 1week.tif:0007-0001-0363:c:4/4 - Series025	39.474	0.327621		C4-CT ECAD -DOX-1.tif:0002-0026-0469:c:4/4 - Series004	43.786	0.565136	C4-CT ECAD +DOX 48h.tif:0003-0016-0821:c:4/4 - Series006	53.088	0.685195	C4-CT ECAD +DOX 72h.tif:0008-0007-0434:c:4/4 - Series016	112.305	1.4495	C4-CT ECAD +DOX 1week-1:0004-0021-0858:c:4/4 - Series007	34.229	0.441786
C4-CT -DOX GFP-ECAD-GATA3:0005-0002-0155:c:4/4 - Series005	70.549	0.834018	C4-CT +DOX 48h GFP-ECAD-GATA3:0006-0010-0939:c:4/4 - Series008	10.884	0.128669	C4-CT +DOX 72h GFP-ECAD-GATA3:0007-0005-0406:c:4/4 - Series007	108.281	1.28008		C4-CT ECAD.tif:0001-0077-0432:c:4/4 - Series003	116.467	0.966636	C4-CT ECAD +DOX 48h.tif:0004-0009-0244:c:4/4 - Series009	64.581	0.536	C4-CT ECAD +DOX 72h.tif:0004-0009-0339:c:4/4 - Series008	41.094	0.341066	C4-CT ECAD +DOX 1week.tif:0007-0002-0378:c:4/4 - Series025	40.478	0.335954		C4-CT ECAD -DOX-1.tif:0002-0027-0474:c:4/4 - Series004	104.013	1.34247	C4-CT ECAD +DOX 48h.tif:0003-0017-0881:c:4/4 - Series006	40.209	0.518969	C4-CT ECAD +DOX 72h.tif:0008-0008-0510:c:4/4 - Series016	43.489	0.561303	C4-CT ECAD +DOX 1week-1:0004-0022-0862:c:4/4 - Series007	21.968	0.283536
C4-CT -DOX GFP-ECAD-GATA3:0005-0003-0245:c:4/4 - Series005	67.139	0.793706	C4-CT +DOX 48h GFP-ECAD-GATA3:0007-0001-0204:c:4/4 - Series009	19.108	0.225892	C4-CT +DOX 72h GFP-ECAD-GATA3:0007-0006-0501:c:4/4 - Series007	42.73	0.505147		C4-CT ECAD.tif:0001-0078-0434:c:4/4 - Series003	111.035	0.921552	C4-CT ECAD +DOX 48h.tif:0004-0010-0275:c:4/4 - Series009	50.973	0.423058	C4-CT ECAD +DOX 72h.tif:0004-0010-0417:c:4/4 - Series008	81.75	0.678497	C4-CT ECAD +DOX 1week.tif:0007-0003-0525:c:4/4 - Series025	37.57	0.311818		C4-CT ECAD -DOX-1.tif:0002-0028-0498:c:4/4 - Series004	38.196	0.492988	C4-CT ECAD +DOX 48h.tif:0003-0018-0933:c:4/4 - Series006	44.777	0.577927	C4-CT ECAD +DOX 72h.tif:0008-0009-0515:c:4/4 - Series016	17.214	0.222177	C4-CT ECAD +DOX 1week-1:0004-0023-0888:c:4/4 - Series007	66.373	0.856662
C4-CT -DOX GFP-ECAD-GATA3:0005-0004-0323:c:4/4 - Series005	122.879	1.45265	C4-CT +DOX 48h GFP-ECAD-GATA3:0007-0002-0331:c:4/4 - Series009	24.857	0.293855	C4-CT +DOX 72h GFP-ECAD-GATA3:0007-0007-0543:c:4/4 - Series007	43.69	0.516496		C4-CT ECAD.tif:0001-0079-0439:c:4/4 - Series003	83.426	0.692407	C4-CT ECAD +DOX 48h.tif:0004-0011-0330:c:4/4 - Series009	50.77	0.421374	C4-CT ECAD +DOX 72h.tif:0004-0011-0468:c:4/4 - Series008	54.937	0.455958	C4-CT ECAD +DOX 1week.tif:0007-0004-0537:c:4/4 - Series025	36.813	0.305535		C4-CT ECAD -DOX-1.tif:0002-0029-0529:c:4/4 - Series004	96.805	1.24944	C4-CT ECAD +DOX 48h.tif:0003-0019-0948:c:4/4 - Series006	17.889	0.230889	C4-CT ECAD +DOX 72h.tif:0008-0010-0529:c:4/4 - Series016	26.973	0.348135	C4-CT ECAD +DOX 1week-1:0004-0024-0912:c:4/4 - Series007	33.269	0.429396
C4-CT -DOX GFP-ECAD-GATA3:0005-0005-0369:c:4/4 - Series005	116.919	1.3822	C4-CT +DOX 48h GFP-ECAD-GATA3:0007-0003-0722:c:4/4 - Series009	28.687	0.339133	C4-CT +DOX 72h GFP-ECAD-GATA3:0007-0008-0604:c:4/4 - Series007	94.532	1.11754		C4-CT ECAD.tif:0001-0080-0433:c:4/4 - Series003	40.857	0.339099	C4-CT ECAD +DOX 48h.tif:0004-0012-0357:c:4/4 - Series009	18.738	0.155519	C4-CT ECAD +DOX 72h.tif:0004-0012-0528:c:4/4 - Series008	45.675	0.379087	C4-CT ECAD +DOX 1week.tif:0007-0005-0567:c:4/4 - Series025	36.12	0.299784		C4-CT ECAD -DOX-1.tif:0002-0030-0526:c:4/4 - Series004	107.199	1.38359	C4-CT ECAD +DOX 48h.tif:0004-0001-0053:c:4/4 - Series008	13.907	0.179495	C4-CT ECAD +DOX 72h.tif:0008-0011-0529:c:4/4 - Series016	40.429	0.521808	C4-CT ECAD +DOX 1week-1:0004-0025-0901:c:4/4 - Series007	22.201	0.286544
C4-CT -DOX GFP-ECAD-GATA3:0005-0006-0485:c:4/4 - Series005	134.853	1.59421	C4-CT +DOX 48h GFP-ECAD-GATA3:0007-0004-0805:c:4/4 - Series009	9.788	0.115712	C4-CT +DOX 72h GFP-ECAD-GATA3:0007-0009-0626:c:4/4 - Series007	85.977	1.01641		C4-CT ECAD.tif:0001-0081-0454:c:4/4 - Series003	149.631	1.24189	C4-CT ECAD +DOX 48h.tif:0004-0013-0383:c:4/4 - Series009	83.341	0.691702	C4-CT ECAD +DOX 72h.tif:0004-0013-0553:c:4/4 - Series008	22.715	0.188527	C4-CT ECAD +DOX 1week.tif:0007-0006-0593:c:4/4 - Series025	39.872	0.330924		C4-CT ECAD -DOX-1.tif:0002-0031-0577:c:4/4 - Series004	105.625	1.36328	C4-CT ECAD +DOX 48h.tif:0004-0002-0058:c:4/4 - Series008	14.503	0.187187	C4-CT ECAD +DOX 72h.tif:0008-0012-0562:c:4/4 - Series016	36.839	0.475473	C4-CT ECAD +DOX 1week-1:0004-0026-0914:c:4/4 - Series007	23.313	0.300896
C4-CT -DOX GFP-ECAD-GATA3:0005-0007-0586:c:4/4 - Series005	114.712	1.35611	C4-CT +DOX 48h GFP-ECAD-GATA3:0008-0001-0066:c:4/4 - Series010	24.2	0.286088	C4-CT +DOX 72h GFP-ECAD-GATA3:0007-0010-0637:c:4/4 - Series007	113.673	1.34382		C4-CT ECAD.tif:0001-0082-0459:c:4/4 - Series003	52.946	0.439434	C4-CT ECAD +DOX 48h.tif:0004-0014-0390:c:4/4 - Series009	51.579	0.428088	C4-CT ECAD +DOX 72h.tif:0004-0014-0584:c:4/4 - Series008	38.058	0.315868	C4-CT ECAD +DOX 1week.tif:0007-0007-0772:c:4/4 - Series025	58.655	0.486816		C4-CT ECAD -DOX-1.tif:0002-0032-0644:c:4/4 - Series004	108.123	1.39552	C4-CT ECAD +DOX 48h.tif:0004-0003-0074:c:4/4 - Series008	32.205	0.415663	C4-CT ECAD +DOX 72h.tif:0008-0013-0582:c:4/4 - Series016	36.317	0.468736	C4-CT ECAD +DOX 1week-1:0005-0001-0084:c:4/4 - Series009	26.103	0.336906
C4-CT -DOX GFP-ECAD-GATA3:0005-0008-0662:c:4/4 - Series005	105.098	1.24245	C4-CT +DOX 48h GFP-ECAD-GATA3:0008-0002-0104:c:4/4 - Series010	20.15	0.23821	C4-CT +DOX 72h GFP-ECAD-GATA3:0007-0011-0646:c:4/4 - Series007	85.723	1.0134		C4-CT ECAD.tif:0001-0083-0464:c:4/4 - Series003	32.646	0.270951	C4-CT ECAD +DOX 48h.tif:0004-0015-0446:c:4/4 - Series009	35.683	0.296157	C4-CT ECAD +DOX 72h.tif:0004-0015-0613:c:4/4 - Series008	38.751	0.32162	C4-CT ECAD +DOX 1week.tif:0007-0008-0793:c:4/4 - Series025	65.803	0.546142		C4-CT ECAD -DOX-1.tif:0002-0033-0630:c:4/4 - Series004	77.35	0.99834	C4-CT ECAD +DOX 48h.tif:0004-0004-0145:c:4/4 - Series008	20.681	0.266925	C4-CT ECAD +DOX 72h.tif:0008-0014-0576:c:4/4 - Series016	20.678	0.266886	C4-CT ECAD +DOX 1week-1:0005-0002-0233:c:4/4 - Series009	29.654	0.382738
C4-CT -DOX GFP-ECAD-GATA3:0005-0009-0671:c:4/4 - Series005	131.408	1.55348	C4-CT +DOX 48h GFP-ECAD-GATA3:0008-0003-0125:c:4/4 - Series010	15.92	0.188204	C4-CT +DOX 72h GFP-ECAD-GATA3:0007-0012-0814:c:4/4 - Series007	72.437	0.856338		C4-CT ECAD.tif:0001-0084-0475:c:4/4 - Series003	90.317	0.7496	C4-CT ECAD +DOX 48h.tif:0004-0016-0459:c:4/4 - Series009	57.736	0.479189	C4-CT ECAD +DOX 72h.tif:0004-0016-0604:c:4/4 - Series008	61.759	0.512579	C4-CT ECAD +DOX 1week.tif:0008-0001-0151:c:4/4 - Series027	47.471	0.393993		C4-CT ECAD -DOX-1.tif:0002-0034-0651:c:4/4 - Series004	85.089	1.09823	C4-CT ECAD +DOX 48h.tif:0004-0005-0205:c:4/4 - Series008	28.859	0.372477	C4-CT ECAD +DOX 72h.tif:0008-0015-0594:c:4/4 - Series016	19.641	0.253502	C4-CT ECAD +DOX 1week-1:0005-0003-0254:c:4/4 - Series009	28.24	0.364488
C4-CT -DOX GFP-ECAD-GATA3:0005-0010-0667:c:4/4 - Series005	129.737	1.53373	C4-CT +DOX 48h GFP-ECAD-GATA3:0008-0004-0139:c:4/4 - Series010	5.171	0.0611307	C4-CT +DOX 72h GFP-ECAD-GATA3:0007-0013-0851:c:4/4 - Series007	65.152	0.770216		C4-CT ECAD.tif:0001-0085-0477:c:4/4 - Series003	35.718	0.296447	C4-CT ECAD +DOX 48h.tif:0004-0017-0458:c:4/4 - Series009	35.674	0.296082	C4-CT ECAD +DOX 72h.tif:0004-0017-0626:c:4/4 - Series008	53.648	0.44526	C4-CT ECAD +DOX 1week.tif:0008-0002-0175:c:4/4 - Series027	51.836	0.430221		C4-CT ECAD -DOX-1.tif:0002-0035-0654:c:4/4 - Series004	70.22	0.906314	C4-CT ECAD +DOX 48h.tif:0004-0006-0198:c:4/4 - Series008	28.621	0.369405	C4-CT ECAD +DOX 72h.tif:0008-0016-0846:c:4/4 - Series016	16.516	0.213168	C4-CT ECAD +DOX 1week-1:0005-0004-0395:c:4/4 - Series009	54.479	0.703149
C4-CT -DOX GFP-ECAD-GATA3:0005-0011-0699:c:4/4 - Series005	55.585	0.657116	C4-CT +DOX 48h GFP-ECAD-GATA3:0008-0005-0174:c:4/4 - Series010	17.488	0.20674	C4-CT +DOX 72h GFP-ECAD-GATA3:0007-0014-0886:c:4/4 - Series007	49.781	0.588502		C4-CT ECAD.tif:0001-0086-0493:c:4/4 - Series003	184.401	1.53047	C4-CT ECAD +DOX 48h.tif:0004-0018-0475:c:4/4 - Series009	46.474	0.385718	C4-CT ECAD +DOX 72h.tif:0004-0018-0633:c:4/4 - Series008	34.503	0.286363	C4-CT ECAD +DOX 1week.tif:0008-0003-0181:c:4/4 - Series027	37.175	0.30854		C4-CT ECAD -DOX-1.tif:0002-0036-0703:c:4/4 - Series004	79.404	1.02485	C4-CT ECAD +DOX 48h.tif:0004-0007-0243:c:4/4 - Series008	22.493	0.290312	C4-CT ECAD +DOX 72h.tif:0009-0001-0177:c:4/4 - Series018	51.442	0.663951	C4-CT ECAD +DOX 1week-1:0005-0005-0458:c:4/4 - Series009	20.295	0.261943
C4-CT -DOX GFP-ECAD-GATA3:0005-0012-0877:c:4/4 - Series005	90.614	1.07122	C4-CT +DOX 48h GFP-ECAD-GATA3:0008-0006-0316:c:4/4 - Series010	25.707	0.303904	C4-CT +DOX 72h GFP-ECAD-GATA3:0008-0001-0158:c:4/4 - Series008	15.028	0.177658		C4-CT ECAD.tif:0001-0087-0503:c:4/4 - Series003	107.032	0.888329	C4-CT ECAD +DOX 48h.tif:0004-0019-0486:c:4/4 - Series009	52.25	0.433657	C4-CT ECAD +DOX 72h.tif:0004-0019-0806:c:4/4 - Series008	129.53	1.07505	C4-CT ECAD +DOX 1week.tif:0008-0004-0285:c:4/4 - Series027	52.725	0.437599		C4-CT ECAD -DOX-1.tif:0002-0037-0737:c:4/4 - Series004	39.943	0.515536	C4-CT ECAD +DOX 48h.tif:0004-0008-0262:c:4/4 - Series008	23.665	0.305439	C4-CT ECAD +DOX 72h.tif:0009-0002-0187:c:4/4 - Series018	81.843	1.05633	C4-CT ECAD +DOX 1week-1:0005-0006-0666:c:4/4 - Series009	47.854	0.617641
C4-CT -DOX GFP-ECAD-GATA3:0005-0013-0904:c:4/4 - Series005	83.981	0.992809	C4-CT +DOX 48h GFP-ECAD-GATA3:0008-0007-0382:c:4/4 - Series010	11.07	0.130868	C4-CT +DOX 72h GFP-ECAD-GATA3:0008-0002-0402:c:4/4 - Series008	52.298	0.618258		C4-CT ECAD.tif:0001-0088-0497:c:4/4 - Series003	103.69	0.860591	C4-CT ECAD +DOX 48h.tif:0004-0020-0558:c:4/4 - Series009	29.346	0.243562	C4-CT ECAD +DOX 72h.tif:0004-0020-0943:c:4/4 - Series008	36.234	0.30073	C4-CT ECAD +DOX 1week.tif:0008-0005-0300:c:4/4 - Series027	139.072	1.15425		C4-CT ECAD -DOX-1.tif:0002-0038-0734:c:4/4 - Series004	83.817	1.08181	C4-CT ECAD +DOX 48h.tif:0004-0009-0280:c:4/4 - Series008	13.738	0.177313	C4-CT ECAD +DOX 72h.tif:0009-0003-0293:c:4/4 - Series018	27.112	0.349929	C4-CT ECAD +DOX 1week-1:0005-0007-0680:c:4/4 - Series009	38.121	0.49202
C4-CT -DOX GFP-ECAD-GATA3:0006-0001-0107:c:4/4 - Series006	32.89	0.38882	C4-CT +DOX 48h GFP-ECAD-GATA3:0008-0008-0505:c:4/4 - Series010	32.905	0.388997	C4-CT +DOX 72h GFP-ECAD-GATA3:0008-0003-0417:c:4/4 - Series008	56.441	0.667236		C4-CT ECAD.tif:0001-0089-0501:c:4/4 - Series003	125.025	1.03766	C4-CT ECAD +DOX 48h.tif:0004-0021-0579:c:4/4 - Series009	11.245	0.0933296	C4-CT ECAD +DOX 72h.tif:0004-0021-0940:c:4/4 - Series008	49.131	0.40777	C4-CT ECAD +DOX 1week.tif:0008-0006-0355:c:4/4 - Series027	147.422	1.22355		C4-CT ECAD -DOX-1.tif:0002-0039-0767:c:4/4 - Series004	102.804	1.32687	C4-CT ECAD +DOX 48h.tif:0004-0010-0280:c:4/4 - Series008	26.593	0.34323	C4-CT ECAD +DOX 72h.tif:0009-0004-0382:c:4/4 - Series018	52.102	0.672469	C4-CT ECAD +DOX 1week-1:0005-0008-0721:c:4/4 - Series009	79.782	1.02973
C4-CT -DOX GFP-ECAD-GATA3:0006-0002-0453:c:4/4 - Series006	23.182	0.274054	C4-CT +DOX 48h GFP-ECAD-GATA3:0008-0009-0622:c:4/4 - Series010	41.64	0.492261	C4-CT +DOX 72h GFP-ECAD-GATA3:0008-0004-0542:c:4/4 - Series008	72.543	0.857591		C4-CT ECAD.tif:0001-0090-0510:c:4/4 - Series003	143.142	1.18803	C4-CT ECAD +DOX 48h.tif:0004-0022-0600:c:4/4 - Series009	55.399	0.459793	C4-CT ECAD +DOX 72h.tif:0004-0022-0955:c:4/4 - Series008	20.518	0.170292	C4-CT ECAD +DOX 1week.tif:0008-0007-0371:c:4/4 - Series027	80.202	0.665649		C4-CT ECAD -DOX-1.tif:0002-0040-0799:c:4/4 - Series004	103.529	1.33623	C4-CT ECAD +DOX 48h.tif:0004-0011-0314:c:4/4 - Series008	23.744	0.306459	C4-CT ECAD +DOX 72h.tif:0009-0005-0410:c:4/4 - Series018	76.212	0.983652	C4-CT ECAD +DOX 1week-1:0005-0009-0738:c:4/4 - Series009	46.307	0.597674
C4-CT -DOX GFP-ECAD-GATA3:0006-0003-0447:c:4/4 - Series006	45.267	0.535139	C4-CT +DOX 48h GFP-ECAD-GATA3:0008-0010-0704:c:4/4 - Series010	15.184	0.179503	C4-CT +DOX 72h GFP-ECAD-GATA3:0008-0005-0640:c:4/4 - Series008	28.564	0.337679		C4-CT ECAD.tif:0001-0091-0507:c:4/4 - Series003	136.597	1.13371	C4-CT ECAD +DOX 48h.tif:0004-0023-0601:c:4/4 - Series009	10.031	0.0832539	C4-CT ECAD +DOX 72h.tif:0004-0023-0960:c:4/4 - Series008	23.845	0.197905	C4-CT ECAD +DOX 1week.tif:0008-0008-0366:c:4/4 - Series027	97.205	0.806768		C4-CT ECAD -DOX-1.tif:0002-0041-0777:c:4/4 - Series004	84.518	1.09086	C4-CT ECAD +DOX 48h.tif:0004-0012-0356:c:4/4 - Series008	34.859	0.449918	C4-CT ECAD +DOX 72h.tif:0009-0006-0415:c:4/4 - Series018	67.463	0.87073	C4-CT ECAD +DOX 1week-1:0005-0010-0738:c:4/4 - Series009	37.301	0.481436
C4-CT -DOX GFP-ECAD-GATA3:0006-0004-0590:c:4/4 - Series006	4.606	0.0544513	C4-CT +DOX 48h GFP-ECAD-GATA3:0008-0011-0744:c:4/4 - Series010	8.09	0.0956386	C4-CT +DOX 72h GFP-ECAD-GATA3:0008-0006-0773:c:4/4 - Series008	13.153	0.155493		C4-CT ECAD.tif:0001-0092-0523:c:4/4 - Series003	49.812	0.413423	C4-CT ECAD +DOX 48h.tif:0004-0024-0624:c:4/4 - Series009	70.847	0.588006	C4-CT ECAD +DOX 72h.tif:0004-0024-0969:c:4/4 - Series008	44.042	0.365533	C4-CT ECAD +DOX 1week.tif:0008-0009-0505:c:4/4 - Series027	119.166	0.989037		C4-CT ECAD -DOX-1.tif:0002-0042-0825:c:4/4 - Series004	96.922	1.25095	C4-CT ECAD +DOX 48h.tif:0004-0013-0411:c:4/4 - Series008	75.934	0.980064	C4-CT ECAD +DOX 72h.tif:0009-0007-0537:c:4/4 - Series018	61.327	0.791534	C4-CT ECAD +DOX 1week-1:0005-0011-0913:c:4/4 - Series009	50.526	0.652128
C4-CT -DOX GFP-ECAD-GATA3:0006-0005-0629:c:4/4 - Series006	71.021	0.839598	C4-CT +DOX 48h GFP-ECAD-GATA3:0008-0012-0798:c:4/4 - Series010	31.081	0.367434	C4-CT +DOX 72h GFP-ECAD-GATA3:0008-0007-0945:c:4/4 - Series008	22.59	0.267055		C4-CT ECAD.tif:0001-0093-0534:c:4/4 - Series003	99.015	0.821791	C4-CT ECAD +DOX 48h.tif:0004-0025-0629:c:4/4 - Series009	34.64	0.2875	C4-CT ECAD +DOX 72h.tif:0005-0001-0132:c:4/4 - Series010	24.307	0.20174	C4-CT ECAD +DOX 1week.tif:0008-0010-0511:c:4/4 - Series027	161.771	1.34264		C4-CT ECAD -DOX-1.tif:0002-0043-0873:c:4/4 - Series004	82.533	1.06524	C4-CT ECAD +DOX 48h.tif:0004-0014-0414:c:4/4 - Series008	47.035	0.607071	C4-CT ECAD +DOX 72h.tif:0009-0008-0749:c:4/4 - Series018	91.414	1.17986	C4-CT ECAD +DOX 1week-1:0005-0012-0917:c:4/4 - Series009	49.702	0.641493
C4-CT -DOX GFP-ECAD-GATA3:0006-0006-0782:c:4/4 - Series006	25.228	0.298241	C4-CT +DOX 48h GFP-ECAD-GATA3:0008-0013-0793:c:4/4 - Series010	7.073	0.0836158	C4-CT +DOX 72h GFP-ECAD-GATA3:0009-0001-0232:c:4/4 - Series009	24.157	0.28558		C4-CT ECAD.tif:0001-0094-0556:c:4/4 - Series003	121.879	1.01155	C4-CT ECAD +DOX 48h.tif:0004-0026-0644:c:4/4 - Series009	79.463	0.659516	C4-CT ECAD +DOX 72h.tif:0005-0002-0301:c:4/4 - Series010	122.916	1.02016	C4-CT ECAD +DOX 1week.tif:0008-0011-0560:c:4/4 - Series027	74.444	0.61786		C4-CT ECAD -DOX-1.tif:0002-0044-0891:c:4/4 - Series004	80.954	1.04486	C4-CT ECAD +DOX 48h.tif:0004-0015-0461:c:4/4 - Series008	92.15	1.18936	C4-CT ECAD +DOX 72h.tif:0009-0009-0782:c:4/4 - Series018	34.803	0.449195	C4-CT ECAD +DOX 1week-1:0005-0013-0979:c:4/4 - Series009	53.422	0.689506
C4-CT -DOX GFP-ECAD-GATA3:0006-0007-0904:c:4/4 - Series006	33.452	0.395464	C4-CT +DOX 48h GFP-ECAD-GATA3:0008-0014-0942:c:4/4 - Series010	40.803	0.482366	C4-CT +DOX 72h GFP-ECAD-GATA3:0009-0002-0255:c:4/4 - Series009	28.142	0.33269		C4-CT ECAD.tif:0001-0095-0552:c:4/4 - Series003	157.702	1.30887	C4-CT ECAD +DOX 48h.tif:0004-0027-0651:c:4/4 - Series009	55.322	0.459154	C4-CT ECAD +DOX 72h.tif:0005-0003-0322:c:4/4 - Series010	104.048	0.863563	C4-CT ECAD +DOX 1week.tif:0008-0012-0673:c:4/4 - Series027	134.265	1.11435		C4-CT ECAD -DOX-1.tif:0002-0045-0889:c:4/4 - Series004	69.777	0.900597	C4-CT ECAD +DOX 48h.tif:0004-0016-0447:c:4/4 - Series008	80.737	1.04206	C4-CT ECAD +DOX 72h.tif:0009-0010-0789:c:4/4 - Series018	30.83	0.397916	C4-CT ECAD +DOX 1week-1:0006-0001-0125:c:4/4 - Series011	22.62	0.291951
C4-CT -DOX GFP-ECAD-GATA3:0006-0008-0931:c:4/4 - Series006	18.151	0.214578	C4-CT +DOX 48h GFP-ECAD-GATA3:0008-0015-0966:c:4/4 - Series010	17.133	0.202543	C4-CT +DOX 72h GFP-ECAD-GATA3:0009-0003-0409:c:4/4 - Series009	40.79	0.482212		C4-CT ECAD.tif:0001-0096-0543:c:4/4 - Series003	71.148	0.590504	C4-CT ECAD +DOX 48h.tif:0004-0028-0653:c:4/4 - Series009	56.351	0.467694	C4-CT ECAD +DOX 72h.tif:0005-0004-0328:c:4/4 - Series010	29.128	0.241752	C4-CT ECAD +DOX 1week.tif:0008-0013-0685:c:4/4 - Series027	122.3	1.01505		C4-CT ECAD -DOX-1.tif:0002-0046-0908:c:4/4 - Series004	125.828	1.62403	C4-CT ECAD +DOX 48h.tif:0004-0017-0460:c:4/4 - Series008	56.536	0.729698	C4-CT ECAD +DOX 72h.tif:0009-0011-0876:c:4/4 - Series018	76.796	0.991189	C4-CT ECAD +DOX 1week-1:0006-0002-0147:c:4/4 - Series011	36.381	0.469562
C4-CT -DOX GFP-ECAD-GATA3:0007-0001-0062:c:4/4 - Series007	90.093	1.06506	C4-CT +DOX 48h GFP-ECAD-GATA3:0008-0016-0986:c:4/4 - Series010	31.617	0.373771	C4-CT +DOX 72h GFP-ECAD-GATA3:0009-0004-0510:c:4/4 - Series009	32.087	0.379327		C4-CT ECAD.tif:0001-0097-0558:c:4/4 - Series003	114.196	0.947788	C4-CT ECAD +DOX 48h.tif:0004-0029-0649:c:4/4 - Series009	33.505	0.27808	C4-CT ECAD +DOX 72h.tif:0005-0005-0356:c:4/4 - Series010	57.352	0.476002	C4-CT ECAD +DOX 1week.tif:0008-0014-0749:c:4/4 - Series027	75.21	0.624217		C4-CT ECAD -DOX-1.tif:0002-0047-0912:c:4/4 - Series004	151.502	1.9554	C4-CT ECAD +DOX 48h.tif:0004-0018-0534:c:4/4 - Series008	48.034	0.619964	C4-CT ECAD +DOX 72h.tif:0009-0012-0857:c:4/4 - Series018	39.389	0.508385	C4-CT ECAD +DOX 1week-1:0006-0003-0148:c:4/4 - Series011	29.76	0.384106
C4-CT -DOX GFP-ECAD-GATA3:0007-0002-0254:c:4/4 - Series007	87.774	1.03765	C4-CT +DOX 48h GFP-ECAD-GATA3:0009-0001-0066:c:4/4 - Series012	8.687	0.102696	C4-CT +DOX 72h GFP-ECAD-GATA3:0009-0005-0561:c:4/4 - Series009	30.579	0.3615		C4-CT ECAD.tif:0001-0098-0572:c:4/4 - Series003	86.469	0.717663	C4-CT ECAD +DOX 48h.tif:0004-0030-0652:c:4/4 - Series009	15.367	0.127541	C4-CT ECAD +DOX 72h.tif:0005-0006-0413:c:4/4 - Series010	61.064	0.50681	C4-CT ECAD +DOX 1week.tif:0008-0015-0905:c:4/4 - Series027	57.254	0.475189		C4-CT ECAD -DOX-1.tif:0002-0048-0951:c:4/4 - Series004	78.23	1.0097	C4-CT ECAD +DOX 48h.tif:0004-0019-0544:c:4/4 - Series008	4.557	0.0588162	C4-CT ECAD +DOX 72h.tif:0009-0013-0868:c:4/4 - Series018	62.168	0.802389	C4-CT ECAD +DOX 1week-1:0006-0004-0171:c:4/4 - Series011	25.435	0.328284
C4-CT -DOX GFP-ECAD-GATA3:0007-0003-0270:c:4/4 - Series007	103.914	1.22845	C4-CT +DOX 48h GFP-ECAD-GATA3:0009-0002-0169:c:4/4 - Series012	35.838	0.423671	C4-CT +DOX 72h GFP-ECAD-GATA3:0009-0006-0661:c:4/4 - Series009	4.486	0.0530327		C4-CT ECAD.tif:0001-0099-0572:c:4/4 - Series003	119.74	0.993801	C4-CT ECAD +DOX 48h.tif:0004-0031-0650:c:4/4 - Series009	10.37	0.0860674	C4-CT ECAD +DOX 72h.tif:0005-0007-0530:c:4/4 - Series010	18.798	0.156017	C4-CT ECAD +DOX 1week.tif:0008-0016-0929:c:4/4 - Series027	36.114	0.299734		C4-CT ECAD -DOX-1.tif:0002-0049-0979:c:4/4 - Series004	74.029	0.955476	C4-CT ECAD +DOX 48h.tif:0004-0020-0552:c:4/4 - Series008	60.309	0.778395	C4-CT ECAD +DOX 72h.tif:0009-0014-0951:c:4/4 - Series018	36.985	0.477357	C4-CT ECAD +DOX 1week-1:0006-0005-0166:c:4/4 - Series011	38.253	0.493723
C4-CT -DOX GFP-ECAD-GATA3:0007-0004-0301:c:4/4 - Series007	36.021	0.425834	C4-CT +DOX 48h GFP-ECAD-GATA3:0009-0003-0201:c:4/4 - Series012	27.783	0.328446	C4-CT +DOX 72h GFP-ECAD-GATA3:0009-0007-0747:c:4/4 - Series009	79.502	0.939859		C4-CT ECAD.tif:0001-0100-0576:c:4/4 - Series003	164.97	1.36919	C4-CT ECAD +DOX 48h.tif:0004-0032-0689:c:4/4 - Series009	17.568	0.145808	C4-CT ECAD +DOX 72h.tif:0005-0008-0540:c:4/4 - Series010	34.867	0.289384	C4-CT ECAD +DOX 1week.tif:0008-0017-0984:c:4/4 - Series027	97.247	0.807117		C4-CT ECAD -DOX-1.tif:0002-0050-0971:c:4/4 - Series004	38.164	0.492575	C4-CT ECAD +DOX 48h.tif:0004-0021-0638:c:4/4 - Series008	55.773	0.71985	C4-CT ECAD +DOX 72h.tif:0010-0001-0113:c:4/4 - Series020	59.763	0.771348	C4-CT ECAD +DOX 1week-1:0006-0006-0186:c:4/4 - Series011	44.413	0.573229
C4-CT -DOX GFP-ECAD-GATA3:0007-0005-0392:c:4/4 - Series007	106.174	1.25517	C4-CT +DOX 48h GFP-ECAD-GATA3:0009-0004-0240:c:4/4 - Series012	31.674	0.374445	C4-CT +DOX 72h GFP-ECAD-GATA3:0009-0008-0754:c:4/4 - Series009	5.044	0.0596293		C4-CT ECAD.tif:0001-0101-0574:c:4/4 - Series003	111.479	0.925237	C4-CT ECAD +DOX 48h.tif:0004-0033-0747:c:4/4 - Series009	36.535	0.303228	C4-CT ECAD +DOX 72h.tif:0005-0009-0584:c:4/4 - Series010	56.449	0.468507	C4-CT ECAD +DOX 1week.tif:0008-0018-0987:c:4/4 - Series027	80.788	0.670513		C4-CT ECAD -DOX-1.tif:0002-0051-0979:c:4/4 - Series004	130.234	1.6809	C4-CT ECAD +DOX 48h.tif:0004-0022-0656:c:4/4 - Series008	63.493	0.81949	C4-CT ECAD +DOX 72h.tif:0010-0002-0199:c:4/4 - Series020	26.752	0.345282	C4-CT ECAD +DOX 1week-1:0006-0007-0183:c:4/4 - Series011	38.58	0.497944
C4-CT -DOX GFP-ECAD-GATA3:0007-0006-0446:c:4/4 - Series007	67.431	0.797158	C4-CT +DOX 48h GFP-ECAD-GATA3:0009-0005-0332:c:4/4 - Series012	62.02	0.73319	C4-CT +DOX 72h GFP-ECAD-GATA3:0009-0009-0762:c:4/4 - Series009	13.569	0.16041		C4-CT ECAD.tif:0001-0102-0580:c:4/4 - Series003	105.304	0.873987	C4-CT ECAD +DOX 48h.tif:0004-0034-0760:c:4/4 - Series009	73.436	0.609494	C4-CT ECAD +DOX 72h.tif:0005-0010-0686:c:4/4 - Series010	19.988	0.165894	C4-CT ECAD +DOX 1week.tif:0009-0001-0160:c:4/4 - Series029	58.559	0.48602		C4-CT ECAD -DOX-1.tif:0003-0001-0027:c:4/4 - Series007	111.731	1.44209	C4-CT ECAD +DOX 48h.tif:0004-0023-0667:c:4/4 - Series008	63.799	0.82344	C4-CT ECAD +DOX 72h.tif:0010-0003-0223:c:4/4 - Series020	55.654	0.718314	C4-CT ECAD +DOX 1week-1:0006-0008-0220:c:4/4 - Series011	47.105	0.607974
C4-CT -DOX GFP-ECAD-GATA3:0007-0007-0433:c:4/4 - Series007	73.238	0.865807	C4-CT +DOX 48h GFP-ECAD-GATA3:0009-0006-0388:c:4/4 - Series012	27.255	0.322204	C4-CT +DOX 72h GFP-ECAD-GATA3:0009-0010-0888:c:4/4 - Series009	21.501	0.254181		C4-CT ECAD.tif:0001-0103-0591:c:4/4 - Series003	79.153	0.656943	C4-CT ECAD +DOX 48h.tif:0004-0035-0760:c:4/4 - Series009	88.55	0.734935	C4-CT ECAD +DOX 72h.tif:0005-0011-0741:c:4/4 - Series010	18.166	0.150772	C4-CT ECAD +DOX 1week.tif:0009-0002-0290:c:4/4 - Series029	17.329	0.143825		C4-CT ECAD -DOX-1.tif:0003-0002-0058:c:4/4 - Series007	119.511	1.5425	C4-CT ECAD +DOX 48h.tif:0004-0024-0723:c:4/4 - Series008	62.434	0.805822	C4-CT ECAD +DOX 72h.tif:0010-0004-0252:c:4/4 - Series020	41.386	0.53416	C4-CT ECAD +DOX 1week-1:0006-0009-0258:c:4/4 - Series011	26.848	0.346521
C4-CT -DOX GFP-ECAD-GATA3:0007-0008-0594:c:4/4 - Series007	41.72	0.493207	C4-CT +DOX 48h GFP-ECAD-GATA3:0009-0007-0471:c:4/4 - Series012	28.45	0.336331	C4-CT +DOX 72h GFP-ECAD-GATA3:0009-0011-0884:c:4/4 - Series009	21.321	0.252053		C4-CT ECAD.tif:0001-0104-0579:c:4/4 - Series003	81.099	0.673094	C4-CT ECAD +DOX 48h.tif:0004-0036-0779:c:4/4 - Series009	60.825	0.504827	C4-CT ECAD +DOX 72h.tif:0005-0012-0758:c:4/4 - Series010	26.998	0.224074	C4-CT ECAD +DOX 1week.tif:0009-0003-0451:c:4/4 - Series029	19.626	0.162889		C4-CT ECAD -DOX-1.tif:0003-0003-0123:c:4/4 - Series007	86.951	1.12226	C4-CT ECAD +DOX 48h.tif:0004-0025-0737:c:4/4 - Series008	59.807	0.771916	C4-CT ECAD +DOX 72h.tif:0010-0005-0258:c:4/4 - Series020	29.055	0.375007	C4-CT ECAD +DOX 1week-1:0006-0010-0275:c:4/4 - Series011	40.462	0.522234
C4-CT -DOX GFP-ECAD-GATA3:0007-0009-0617:c:4/4 - Series007	65.444	0.773668	C4-CT +DOX 48h GFP-ECAD-GATA3:0009-0008-0555:c:4/4 - Series012	56.83	0.671835	C4-CT +DOX 72h GFP-ECAD-GATA3:0010-0001-0055:c:4/4 - Series010	33.846	0.400122		C4-CT ECAD.tif:0001-0105-0599:c:4/4 - Series003	124.006	1.02921	C4-CT ECAD +DOX 48h.tif:0004-0037-0786:c:4/4 - Series009	28.934	0.240142	C4-CT ECAD +DOX 72h.tif:0005-0013-0771:c:4/4 - Series010	27.306	0.22663	C4-CT ECAD +DOX 1week.tif:0009-0004-0477:c:4/4 - Series029	15.017	0.124636		C4-CT ECAD -DOX-1.tif:0003-0004-0132:c:4/4 - Series007	156.474	2.01958	C4-CT ECAD +DOX 48h.tif:0004-0026-0750:c:4/4 - Series008	55.041	0.710402	C4-CT ECAD +DOX 72h.tif:0010-0006-0297:c:4/4 - Series020	21.74	0.280593	C4-CT ECAD +DOX 1week-1:0006-0011-0419:c:4/4 - Series011	34.286	0.442522
C4-CT -DOX GFP-ECAD-GATA3:0007-0010-0630:c:4/4 - Series007	40.361	0.477141	C4-CT +DOX 48h GFP-ECAD-GATA3:0009-0009-0592:c:4/4 - Series012	22.498	0.265968	C4-CT +DOX 72h GFP-ECAD-GATA3:0010-0002-0367:c:4/4 - Series010	13.132	0.155244		C4-CT ECAD.tif:0001-0106-0592:c:4/4 - Series003	142.737	1.18467	C4-CT ECAD +DOX 48h.tif:0004-0038-0790:c:4/4 - Series009	65.222	0.54132	C4-CT ECAD +DOX 72h.tif:0006-0001-0063:c:4/4 - Series012	38.058	0.315868	C4-CT ECAD +DOX 1week.tif:0009-0005-0477:c:4/4 - Series029	18.731	0.155461		C4-CT ECAD -DOX-1.tif:0003-0005-0134:c:4/4 - Series007	42.658	0.550578	C4-CT ECAD +DOX 48h.tif:0004-0027-0795:c:4/4 - Series008	64.939	0.838154	C4-CT ECAD +DOX 72h.tif:0010-0007-0300:c:4/4 - Series020	62.623	0.808262	C4-CT ECAD +DOX 1week-1:0006-0012-0435:c:4/4 - Series011	52.122	0.672727
C4-CT -DOX GFP-ECAD-GATA3:0007-0011-0657:c:4/4 - Series007	80.145	0.94746	C4-CT +DOX 48h GFP-ECAD-GATA3:0009-0010-0657:c:4/4 - Series012	3.949	0.0466844	C4-CT +DOX 72h GFP-ECAD-GATA3:0010-0003-0380:c:4/4 - Series010	28.796	0.340421		C4-CT ECAD.tif:0001-0107-0593:c:4/4 - Series003	159.931	1.32737	C4-CT ECAD +DOX 48h.tif:0004-0039-0799:c:4/4 - Series009	52.797	0.438197	C4-CT ECAD +DOX 72h.tif:0006-0002-0212:c:4/4 - Series012	65.492	0.543561	C4-CT ECAD +DOX 1week.tif:0009-0006-0620:c:4/4 - Series029	17.222	0.142937		C4-CT ECAD -DOX-1.tif:0003-0006-0156:c:4/4 - Series007	32.716	0.422258	C4-CT ECAD +DOX 48h.tif:0004-0028-0800:c:4/4 - Series008	50.661	0.653871	C4-CT ECAD +DOX 72h.tif:0010-0008-0335:c:4/4 - Series020	73.631	0.950339	C4-CT ECAD +DOX 1week-1:0006-0013-0427:c:4/4 - Series011	45.199	0.583374
C4-CT -DOX GFP-ECAD-GATA3:0007-0012-0709:c:4/4 - Series007	68.907	0.814607	C4-CT +DOX 48h GFP-ECAD-GATA3:0009-0011-0726:c:4/4 - Series012	35.877	0.424132	C4-CT +DOX 72h GFP-ECAD-GATA3:0010-0004-0477:c:4/4 - Series010	10.476	0.123845		C4-CT ECAD.tif:0001-0108-0599:c:4/4 - Series003	131.698	1.09305	C4-CT ECAD +DOX 48h.tif:0004-0040-0840:c:4/4 - Series009	63.971	0.530937	C4-CT ECAD +DOX 72h.tif:0006-0003-0271:c:4/4 - Series012	142.135	1.17967	C4-CT ECAD +DOX 1week.tif:0009-0007-0649:c:4/4 - Series029	66.572	0.552525		C4-CT ECAD -DOX-1.tif:0003-0007-0175:c:4/4 - Series007	126.002	1.62628	C4-CT ECAD +DOX 48h.tif:0004-0029-0865:c:4/4 - Series008	41.257	0.532495	C4-CT ECAD +DOX 72h.tif:0010-0009-0373:c:4/4 - Series020	47.437	0.612259	C4-CT ECAD +DOX 1week-1:0006-0014-0457:c:4/4 - Series011	37.887	0.488999
C4-CT -DOX GFP-ECAD-GATA3:0007-0013-0756:c:4/4 - Series007	76.373	0.902869	C4-CT +DOX 48h GFP-ECAD-GATA3:0009-0012-0736:c:4/4 - Series012	51.875	0.613257	C4-CT +DOX 72h GFP-ECAD-GATA3:0010-0005-0642:c:4/4 - Series010	13.082	0.154653		C4-CT ECAD.tif:0001-0109-0605:c:4/4 - Series003	114.062	0.946675	C4-CT ECAD +DOX 48h.tif:0004-0041-0846:c:4/4 - Series009	70.518	0.585275	C4-CT ECAD +DOX 72h.tif:0006-0004-0342:c:4/4 - Series012	21.763	0.180625	C4-CT ECAD +DOX 1week.tif:0009-0008-0737:c:4/4 - Series029	17.57	0.145825		C4-CT ECAD -DOX-1.tif:0003-0008-0189:c:4/4 - Series007	127.485	1.64542	C4-CT ECAD +DOX 48h.tif:0004-0030-0872:c:4/4 - Series008	35.512	0.458346	C4-CT ECAD +DOX 72h.tif:0010-0010-0408:c:4/4 - Series020	57.21	0.738397	C4-CT ECAD +DOX 1week-1:0006-0015-0582:c:4/4 - Series011	86.354	1.11455
C4-CT -DOX GFP-ECAD-GATA3:0007-0014-0819:c:4/4 - Series007	80.109	0.947035	C4-CT +DOX 48h GFP-ECAD-GATA3:0009-0013-0744:c:4/4 - Series012	32.946	0.389482	C4-CT +DOX 72h GFP-ECAD-GATA3:0010-0006-0725:c:4/4 - Series010	31.966	0.377897		C4-CT ECAD.tif:0001-0110-0611:c:4/4 - Series003	95.998	0.79675	C4-CT ECAD +DOX 48h.tif:0004-0042-0861:c:4/4 - Series009	16.632	0.13804	C4-CT ECAD +DOX 72h.tif:0006-0005-0392:c:4/4 - Series012	42.263	0.350768	C4-CT ECAD +DOX 1week.tif:0009-0009-0861:c:4/4 - Series029	22.035	0.182883		C4-CT ECAD -DOX-1.tif:0003-0009-0213:c:4/4 - Series007	59.72	0.770793	C4-CT ECAD +DOX 48h.tif:0004-0031-0871:c:4/4 - Series008	50.983	0.658027	C4-CT ECAD +DOX 72h.tif:0010-0011-0476:c:4/4 - Series020	18.287	0.236026	C4-CT ECAD +DOX 1week-1:0007-0001-0124:c:4/4 - Series013	29.766	0.384183
C4-CT -DOX GFP-ECAD-GATA3:0008-0001-0054:c:4/4 - Series008	28.727	0.339606	C4-CT +DOX 48h GFP-ECAD-GATA3:0009-0014-0746:c:4/4 - Series012	10.948	0.129425		44.1524	0.521962		C4-CT ECAD.tif:0001-0111-0616:c:4/4 - Series003	151.711	1.25915	C4-CT ECAD +DOX 48h.tif:0004-0043-0906:c:4/4 - Series009	54.905	0.455693	C4-CT ECAD +DOX 72h.tif:0006-0006-0482:c:4/4 - Series012	102.407	0.849943	C4-CT ECAD +DOX 1week.tif:0010-0001-0031:c:4/4 - Series031	73.245	0.607908		C4-CT ECAD -DOX-1.tif:0003-0010-0225:c:4/4 - Series007	72.083	0.93036	C4-CT ECAD +DOX 48h.tif:0004-0032-0891:c:4/4 - Series008	41.735	0.538665	C4-CT ECAD +DOX 72h.tif:0010-0012-0530:c:4/4 - Series020	35.426	0.457236	C4-CT ECAD +DOX 1week-1:0007-0002-0116:c:4/4 - Series013	30.746	0.396832
C4-CT -DOX GFP-ECAD-GATA3:0008-0002-0068:c:4/4 - Series008	38.128	0.450743	C4-CT +DOX 48h GFP-ECAD-GATA3:0009-0015-0778:c:4/4 - Series012	36.419	0.430539					C4-CT ECAD.tif:0001-0112-0621:c:4/4 - Series003	131.041	1.0876	C4-CT ECAD +DOX 48h.tif:0004-0044-0898:c:4/4 - Series009	15.738	0.13062	C4-CT ECAD +DOX 72h.tif:0006-0007-0555:c:4/4 - Series012	65.288	0.541868	C4-CT ECAD +DOX 1week.tif:0010-0002-0068:c:4/4 - Series031	84.341	0.700001		C4-CT ECAD -DOX-1.tif:0003-0011-0224:c:4/4 - Series007	105.466	1.36123	C4-CT ECAD +DOX 48h.tif:0004-0033-0899:c:4/4 - Series008	26.747	0.345218	C4-CT ECAD +DOX 72h.tif:0010-0013-0536:c:4/4 - Series020	84.386	1.08915	C4-CT ECAD +DOX 1week-1:0007-0003-0116:c:4/4 - Series013	55.886	0.721309
C4-CT -DOX GFP-ECAD-GATA3:0008-0003-0108:c:4/4 - Series008	66.314	0.783953	C4-CT +DOX 48h GFP-ECAD-GATA3:0009-0016-0802:c:4/4 - Series012	18.087	0.213821					C4-CT ECAD.tif:0001-0113-0616:c:4/4 - Series003	134.869	1.11937	C4-CT ECAD +DOX 48h.tif:0004-0045-0916:c:4/4 - Series009	49.132	0.407779	C4-CT ECAD +DOX 72h.tif:0006-0008-0573:c:4/4 - Series012	65.769	0.54586	C4-CT ECAD +DOX 1week.tif:0010-0003-0101:c:4/4 - Series031	164.905	1.36865		C4-CT ECAD -DOX-1.tif:0003-0012-0250:c:4/4 - Series007	58.364	0.753292	C4-CT ECAD +DOX 48h.tif:0004-0034-0986:c:4/4 - Series008	82.815	1.06888	C4-CT ECAD +DOX 72h.tif:0010-0014-0645:c:4/4 - Series020	70.041	0.904004	C4-CT ECAD +DOX 1week-1:0007-0004-0147:c:4/4 - Series013	38.949	0.502706
C4-CT -DOX GFP-ECAD-GATA3:0008-0004-0239:c:4/4 - Series008	53.245	0.629453	C4-CT +DOX 48h GFP-ECAD-GATA3:0009-0017-0950:c:4/4 - Series012	65.546	0.774874					C4-CT ECAD.tif:0001-0114-0639:c:4/4 - Series003	143.371	1.18993	C4-CT ECAD +DOX 48h.tif:0004-0046-0951:c:4/4 - Series009	51.246	0.425324	C4-CT ECAD +DOX 72h.tif:0006-0009-0635:c:4/4 - Series012	32.624	0.270768	C4-CT ECAD +DOX 1week.tif:0010-0004-0132:c:4/4 - Series031	88.263	0.732553		C4-CT ECAD -DOX-1.tif:0003-0013-0279:c:4/4 - Series007	47.301	0.610504	C4-CT ECAD +DOX 48h.tif:0004-0035-0993:c:4/4 - Series008	47.65	0.615008	C4-CT ECAD +DOX 72h.tif:0010-0015-0758:c:4/4 - Series020	30.864	0.398355	C4-CT ECAD +DOX 1week-1:0007-0005-0153:c:4/4 - Series013	28.82	0.371974
C4-CT -DOX GFP-ECAD-GATA3:0008-0005-0268:c:4/4 - Series008	26.01	0.307486	C4-CT +DOX 48h GFP-ECAD-GATA3:0010-0001-0215:c:4/4 - Series013	20.146	0.238163					C4-CT ECAD.tif:0001-0115-0653:c:4/4 - Series003	114.369	0.949223	C4-CT ECAD +DOX 48h.tif:0004-0047-0997:c:4/4 - Series009	50.627	0.420187	C4-CT ECAD +DOX 72h.tif:0007-0001-0090:c:4/4 - Series014	57.377	0.476209	C4-CT ECAD +DOX 1week.tif:0010-0005-0153:c:4/4 - Series031	171.159	1.42056		C4-CT ECAD -DOX-1.tif:0003-0014-0286:c:4/4 - Series007	58.935	0.760661	C4-CT ECAD +DOX 48h.tif:0005-0001-0064:c:4/4 - Series010	34.483	0.445065	C4-CT ECAD +DOX 72h.tif:0010-0016-0819:c:4/4 - Series020	23.092	0.298043	C4-CT ECAD +DOX 1week-1:0007-0006-0246:c:4/4 - Series013	38.373	0.495272
C4-CT -DOX GFP-ECAD-GATA3:0008-0006-0366:c:4/4 - Series008	54.872	0.648687	C4-CT +DOX 48h GFP-ECAD-GATA3:0010-0002-0246:c:4/4 - Series013	15.689	0.185473					C4-CT ECAD.tif:0001-0116-0659:c:4/4 - Series003	154.698	1.28394	C4-CT ECAD +DOX 48h.tif:0005-0001-0028:c:4/4 - Series011	19.769	0.164076	C4-CT ECAD +DOX 72h.tif:0007-0002-0166:c:4/4 - Series014	35.985	0.298663	C4-CT ECAD +DOX 1week.tif:0010-0006-0249:c:4/4 - Series031	131.8	1.09389		C4-CT ECAD -DOX-1.tif:0003-0015-0280:c:4/4 - Series007	26.903	0.347231	C4-CT ECAD +DOX 48h.tif:0005-0002-0059:c:4/4 - Series010	30.149	0.389127	C4-CT ECAD +DOX 72h.tif:0010-0017-0814:c:4/4 - Series020	12.514	0.161516	C4-CT ECAD +DOX 1week-1:0007-0007-0304:c:4/4 - Series013	49.641	0.640706
C4-CT -DOX GFP-ECAD-GATA3:0008-0007-0373:c:4/4 - Series008	74.371	0.879201	C4-CT +DOX 48h GFP-ECAD-GATA3:0010-0003-0341:c:4/4 - Series013	18.815	0.222428					C4-CT ECAD.tif:0001-0117-0666:c:4/4 - Series003	79.78	0.662147	C4-CT ECAD +DOX 48h.tif:0005-0002-0041:c:4/4 - Series011	27.412	0.22751	C4-CT ECAD +DOX 72h.tif:0007-0003-0395:c:4/4 - Series014	64.208	0.532904	C4-CT ECAD +DOX 1week.tif:0010-0007-0243:c:4/4 - Series031	63.973	0.530954		C4-CT ECAD -DOX-1.tif:0003-0016-0299:c:4/4 - Series007	67.022	0.865039	C4-CT ECAD +DOX 48h.tif:0005-0003-0138:c:4/4 - Series010	45.514	0.587439	C4-CT ECAD +DOX 72h.tif:0010-0018-0857:c:4/4 - Series020	16.223	0.209387	C4-CT ECAD +DOX 1week-1:0007-0008-0342:c:4/4 - Series013	26.98	0.348225
C4-CT -DOX GFP-ECAD-GATA3:0008-0008-0430:c:4/4 - Series008	49.018	0.579482	C4-CT +DOX 48h GFP-ECAD-GATA3:0010-0004-0361:c:4/4 - Series013	20.49	0.242229					C4-CT ECAD.tif:0001-0118-0681:c:4/4 - Series003	146.141	1.21292	C4-CT ECAD +DOX 48h.tif:0005-0003-0110:c:4/4 - Series011	49.941	0.414493	C4-CT ECAD +DOX 72h.tif:0007-0004-0438:c:4/4 - Series014	26.894	0.223211	C4-CT ECAD +DOX 1week.tif:0010-0008-0316:c:4/4 - Series031	114.913	0.953738		C4-CT ECAD -DOX-1.tif:0003-0017-0314:c:4/4 - Series007	148.982	1.92288	C4-CT ECAD +DOX 48h.tif:0005-0004-0152:c:4/4 - Series010	29.976	0.386894		42.4501	0.547894	C4-CT ECAD +DOX 1week-1:0007-0009-0347:c:4/4 - Series013	37.132	0.479255
C4-CT -DOX GFP-ECAD-GATA3:0008-0009-0507:c:4/4 - Series008	53.475	0.632172	C4-CT +DOX 48h GFP-ECAD-GATA3:0010-0005-0530:c:4/4 - Series013	24.836	0.293607					C4-CT ECAD.tif:0001-0119-0675:c:4/4 - Series003	139.607	1.15869	C4-CT ECAD +DOX 48h.tif:0005-0004-0119:c:4/4 - Series011	34.306	0.284728	C4-CT ECAD +DOX 72h.tif:0007-0005-0514:c:4/4 - Series014	48.612	0.403463	C4-CT ECAD +DOX 1week.tif:0010-0009-0333:c:4/4 - Series031	99.891	0.829061		C4-CT ECAD -DOX-1.tif:0003-0018-0323:c:4/4 - Series007	141.044	1.82042	C4-CT ECAD +DOX 48h.tif:0005-0005-0229:c:4/4 - Series010	26.308	0.339552				C4-CT ECAD +DOX 1week-1:0007-0010-0441:c:4/4 - Series013	51.686	0.6671
C4-CT -DOX GFP-ECAD-GATA3:0008-0010-0487:c:4/4 - Series008	77.398	0.914986	C4-CT +DOX 48h GFP-ECAD-GATA3:0010-0006-0559:c:4/4 - Series013	15.977	0.188877					C4-CT ECAD.tif:0001-0120-0679:c:4/4 - Series003	93.349	0.774765	C4-CT ECAD +DOX 48h.tif:0005-0005-0143:c:4/4 - Series011	39.509	0.327911	C4-CT ECAD +DOX 72h.tif:0007-0006-0586:c:4/4 - Series014	41.787	0.346818	C4-CT ECAD +DOX 1week.tif:0010-0010-0411:c:4/4 - Series031	90.436	0.750588		C4-CT ECAD -DOX-1.tif:0003-0019-0361:c:4/4 - Series007	65.336	0.843278	C4-CT ECAD +DOX 48h.tif:0005-0006-0233:c:4/4 - Series010	48.663	0.628083				C4-CT ECAD +DOX 1week-1:0007-0011-0442:c:4/4 - Series013	45.284	0.584471
C4-CT -DOX GFP-ECAD-GATA3:0008-0011-0531:c:4/4 - Series008	28.606	0.338175	C4-CT +DOX 48h GFP-ECAD-GATA3:0010-0007-0577:c:4/4 - Series013	23.576	0.278711					C4-CT ECAD.tif:0001-0121-0703:c:4/4 - Series003	107.604	0.893076	C4-CT ECAD +DOX 48h.tif:0005-0006-0155:c:4/4 - Series011	64.957	0.539121	C4-CT ECAD +DOX 72h.tif:0007-0007-0613:c:4/4 - Series014	23.179	0.192378	C4-CT ECAD +DOX 1week.tif:0010-0011-0411:c:4/4 - Series031	75.145	0.623678		C4-CT ECAD -DOX-1.tif:0003-0020-0366:c:4/4 - Series007	22.609	0.291809	C4-CT ECAD +DOX 48h.tif:0005-0007-0239:c:4/4 - Series010	66.01	0.851977				C4-CT ECAD +DOX 1week-1:0007-0012-0458:c:4/4 - Series013	26.876	0.346883
C4-CT -DOX GFP-ECAD-GATA3:0008-0012-0569:c:4/4 - Series008	88.186	1.04252	C4-CT +DOX 48h GFP-ECAD-GATA3:0010-0008-0636:c:4/4 - Series013	18.696	0.221021					C4-CT ECAD.tif:0001-0122-0710:c:4/4 - Series003	125.789	1.04401	C4-CT ECAD +DOX 48h.tif:0005-0007-0193:c:4/4 - Series011	67.72	0.562053	C4-CT ECAD +DOX 72h.tif:0007-0008-0640:c:4/4 - Series014	24.076	0.199823	C4-CT ECAD +DOX 1week.tif:0010-0012-0442:c:4/4 - Series031	72.666	0.603103		C4-CT ECAD -DOX-1.tif:0003-0021-0404:c:4/4 - Series007	101.181	1.30592	C4-CT ECAD +DOX 48h.tif:0005-0008-0310:c:4/4 - Series010	86.157	1.11201				C4-CT ECAD +DOX 1week-1:0007-0013-0516:c:4/4 - Series013	73.234	0.945215
C4-CT -DOX GFP-ECAD-GATA3:0008-0013-0596:c:4/4 - Series008	92.368	1.09196	C4-CT +DOX 48h GFP-ECAD-GATA3:0010-0009-0639:c:4/4 - Series013	9.83	0.116209					C4-CT ECAD.tif:0001-0123-0698:c:4/4 - Series003	37.706	0.312947	C4-CT ECAD +DOX 48h.tif:0005-0008-0196:c:4/4 - Series011	65.77	0.545868	C4-CT ECAD +DOX 72h.tif:0007-0009-0668:c:4/4 - Series014	66.954	0.555695	C4-CT ECAD +DOX 1week.tif:0010-0013-0463:c:4/4 - Series031	108.137	0.8975		C4-CT ECAD -DOX-1.tif:0003-0022-0405:c:4/4 - Series007	80.753	1.04226	C4-CT ECAD +DOX 48h.tif:0005-0009-0342:c:4/4 - Series010	18.519	0.239021				C4-CT ECAD +DOX 1week-1:0007-0014-0564:c:4/4 - Series013	22.524	0.290712
C4-CT -DOX GFP-ECAD-GATA3:0008-0014-0597:c:4/4 - Series008	93.013	1.09958	C4-CT +DOX 48h GFP-ECAD-GATA3:0010-0010-0671:c:4/4 - Series013	5.689	0.0672544					C4-CT ECAD.tif:0001-0124-0702:c:4/4 - Series003	70.98	0.58911	C4-CT ECAD +DOX 48h.tif:0005-0009-0204:c:4/4 - Series011	34.545	0.286712	C4-CT ECAD +DOX 72h.tif:0007-0010-0761:c:4/4 - Series014	20.198	0.167636	C4-CT ECAD +DOX 1week.tif:0010-0014-0508:c:4/4 - Series031	146.701	1.21757		C4-CT ECAD -DOX-1.tif:0003-0023-0409:c:4/4 - Series007	51.909	0.669978	C4-CT ECAD +DOX 48h.tif:0005-0010-0361:c:4/4 - Series010	50.167	0.647495				C4-CT ECAD +DOX 1week-1:0007-0015-0571:c:4/4 - Series013	64.821	0.836631
C4-CT -DOX GFP-ECAD-GATA3:0008-0015-0727:c:4/4 - Series008	135.993	1.60769	C4-CT +DOX 48h GFP-ECAD-GATA3:0010-0011-0689:c:4/4 - Series013	9.17	0.108406					C4-CT ECAD.tif:0001-0125-0730:c:4/4 - Series003	106.41	0.883166	C4-CT ECAD +DOX 48h.tif:0005-0010-0237:c:4/4 - Series011	61.45	0.510014	C4-CT ECAD +DOX 72h.tif:0007-0011-0880:c:4/4 - Series014	48.836	0.405322	C4-CT ECAD +DOX 1week.tif:0010-0015-0510:c:4/4 - Series031	68.261	0.566543		C4-CT ECAD -DOX-1.tif:0003-0024-0421:c:4/4 - Series007	78.198	1.00928	C4-CT ECAD +DOX 48h.tif:0005-0011-0393:c:4/4 - Series010	55.61	0.717746				C4-CT ECAD +DOX 1week-1:0007-0016-0650:c:4/4 - Series013	49.18	0.634756
C4-CT -DOX GFP-ECAD-GATA3:0008-0016-0782:c:4/4 - Series008	66.406	0.78504	C4-CT +DOX 48h GFP-ECAD-GATA3:0010-0012-0708:c:4/4 - Series013	5.936	0.0701744					C4-CT ECAD.tif:0001-0126-0721:c:4/4 - Series003	117.55	0.975625	C4-CT ECAD +DOX 48h.tif:0005-0011-0255:c:4/4 - Series011	21.347	0.177173	C4-CT ECAD +DOX 72h.tif:0007-0012-0920:c:4/4 - Series014	57.047	0.473471	C4-CT ECAD +DOX 1week.tif:0010-0016-0534:c:4/4 - Series031	74.706	0.620034		C4-CT ECAD -DOX-1.tif:0003-0025-0435:c:4/4 - Series007	26.098	0.336841	C4-CT ECAD +DOX 48h.tif:0005-0012-0421:c:4/4 - Series010	43.021	0.555263				C4-CT ECAD +DOX 1week-1:0007-0017-0651:c:4/4 - Series013	32.796	0.423291
C4-CT -DOX GFP-ECAD-GATA3:0008-0017-0793:c:4/4 - Series008	66.421	0.785218	C4-CT +DOX 48h GFP-ECAD-GATA3:0010-0013-0858:c:4/4 - Series013	10.418	0.12316					C4-CT ECAD.tif:0001-0127-0719:c:4/4 - Series003	83.604	0.693885	C4-CT ECAD +DOX 48h.tif:0005-0012-0285:c:4/4 - Series011	14.59	0.121092	C4-CT ECAD +DOX 72h.tif:0008-0001-0163:c:4/4 - Series016	34.727	0.288222	C4-CT ECAD +DOX 1week.tif:0010-0017-0574:c:4/4 - Series031	76.745	0.636957		C4-CT ECAD -DOX-1.tif:0003-0026-0440:c:4/4 - Series007	142.681	1.84155	C4-CT ECAD +DOX 48h.tif:0005-0013-0485:c:4/4 - Series010	53.09	0.685221				C4-CT ECAD +DOX 1week-1:0007-0018-0696:c:4/4 - Series013	55.096	0.711112
C4-CT -DOX GFP-ECAD-GATA3:0008-0018-0821:c:4/4 - Series008	129.358	1.52925	C4-CT +DOX 48h GFP-ECAD-GATA3:0010-0014-0884:c:4/4 - Series013	27.527	0.325419					C4-CT ECAD.tif:0001-0128-0745:c:4/4 - Series003	70.327	0.58369	C4-CT ECAD +DOX 48h.tif:0005-0013-0309:c:4/4 - Series011	8.871	0.0736263	C4-CT ECAD +DOX 72h.tif:0008-0002-0174:c:4/4 - Series016	21.047	0.174683	C4-CT ECAD +DOX 1week.tif:0010-0018-0564:c:4/4 - Series031	97.657	0.81052		C4-CT ECAD -DOX-1.tif:0003-0027-0456:c:4/4 - Series007	51.947	0.670469	C4-CT ECAD +DOX 48h.tif:0005-0014-0492:c:4/4 - Series010	34.919	0.450692				C4-CT ECAD +DOX 1week-1:0007-0019-0755:c:4/4 - Series013	60.851	0.785391
C4-CT -DOX GFP-ECAD-GATA3:0008-0019-0925:c:4/4 - Series008	87.402	1.03325	C4-CT +DOX 48h GFP-ECAD-GATA3:0010-0015-0886:c:4/4 - Series013	12.422	0.146851					C4-CT ECAD.tif:0001-0129-0748:c:4/4 - Series003	111.633	0.926516	C4-CT ECAD +DOX 48h.tif:0005-0014-0312:c:4/4 - Series011	38.37	0.318458	C4-CT ECAD +DOX 72h.tif:0008-0003-0271:c:4/4 - Series016	47.661	0.39557	C4-CT ECAD +DOX 1week.tif:0010-0019-0593:c:4/4 - Series031	104.671	0.868733		C4-CT ECAD -DOX-1.tif:0003-0028-0465:c:4/4 - Series007	87.578	1.13035	C4-CT ECAD +DOX 48h.tif:0005-0015-0501:c:4/4 - Series010	75.244	0.971158				C4-CT ECAD +DOX 1week-1:0007-0020-0769:c:4/4 - Series013	23.497	0.303271
C4-CT -DOX GFP-ECAD-GATA3:0008-0020-0930:c:4/4 - Series008	79.671	0.941857	C4-CT +DOX 48h GFP-ECAD-GATA3:0010-0016-0937:c:4/4 - Series013	14.993	0.177245					C4-CT ECAD.tif:0001-0130-0743:c:4/4 - Series003	103.96	0.862832	C4-CT ECAD +DOX 48h.tif:0005-0015-0315:c:4/4 - Series011	11.793	0.0978779	C4-CT ECAD +DOX 72h.tif:0008-0004-0353:c:4/4 - Series016	53.003	0.439907	C4-CT ECAD +DOX 1week.tif:0010-0020-0603:c:4/4 - Series031	112.458	0.933363		C4-CT ECAD -DOX-1.tif:0003-0029-0482:c:4/4 - Series007	120.033	1.54924	C4-CT ECAD +DOX 48h.tif:0005-0016-0544:c:4/4 - Series010	33.753	0.435643				C4-CT ECAD +DOX 1week-1:0007-0021-0781:c:4/4 - Series013	67.837	0.875558
C4-CT -DOX GFP-ECAD-GATA3:0009-0001-0250:c:4/4 - Series009	63.308	0.748416	C4-CT +DOX 48h GFP-ECAD-GATA3:0010-0017-0951:c:4/4 - Series013	8.121	0.0960051					C4-CT ECAD.tif:0001-0131-0760:c:4/4 - Series003	149.21	1.23839	C4-CT ECAD +DOX 48h.tif:0005-0016-0349:c:4/4 - Series011	53.066	0.44043	C4-CT ECAD +DOX 72h.tif:0008-0005-0379:c:4/4 - Series016	47.467	0.39396	C4-CT ECAD +DOX 1week.tif:0010-0021-0640:c:4/4 - Series031	90.432	0.750555		C4-CT ECAD -DOX-1.tif:0003-0030-0497:c:4/4 - Series007	64.046	0.826628	C4-CT ECAD +DOX 48h.tif:0005-0017-0548:c:4/4 - Series010	38.54	0.497427				C4-CT ECAD +DOX 1week-1:0007-0022-0884:c:4/4 - Series013	62.95	0.812482
C4-CT -DOX GFP-ECAD-GATA3:0009-0002-0493:c:4/4 - Series009	49.065	0.580038	C4-CT +DOX 48h GFP-ECAD-GATA3:0010-0018-0955:c:4/4 - Series013	7.962	0.0941254					C4-CT ECAD.tif:0001-0132-0763:c:4/4 - Series003	69.947	0.580536	C4-CT ECAD +DOX 48h.tif:0005-0017-0382:c:4/4 - Series011	45.555	0.378091	C4-CT ECAD +DOX 72h.tif:0008-0006-0448:c:4/4 - Series016	58.567	0.486086	C4-CT ECAD +DOX 1week.tif:0010-0022-0665:c:4/4 - Series031	65.906	0.546997		C4-CT ECAD -DOX-1.tif:0003-0031-0509:c:4/4 - Series007	118.08	1.52403	C4-CT ECAD +DOX 48h.tif:0005-0018-0548:c:4/4 - Series010	26.836	0.346366				C4-CT ECAD +DOX 1week-1:0007-0023-0961:c:4/4 - Series013	64.27	0.829519
C4-CT -DOX GFP-ECAD-GATA3:0009-0003-0489:c:4/4 - Series009	111.538	1.31858	C4-CT +DOX 48h GFP-ECAD-GATA3:0010-0019-0971:c:4/4 - Series013	16.054	0.189788					C4-CT ECAD.tif:0001-0133-0758:c:4/4 - Series003	116.21	0.964503	C4-CT ECAD +DOX 48h.tif:0005-0018-0382:c:4/4 - Series011	55.651	0.461884	C4-CT ECAD +DOX 72h.tif:0008-0007-0573:c:4/4 - Series016	22.116	0.183555	C4-CT ECAD +DOX 1week.tif:0010-0023-0717:c:4/4 - Series031	66.116	0.54874		C4-CT ECAD -DOX-1.tif:0003-0032-0520:c:4/4 - Series007	89.374	1.15353	C4-CT ECAD +DOX 48h.tif:0005-0019-0573:c:4/4 - Series010	18.134	0.234052				C4-CT ECAD +DOX 1week-1:0007-0024-0973:c:4/4 - Series013	82.738	1.06788
C4-CT -DOX GFP-ECAD-GATA3:0009-0004-0619:c:4/4 - Series009	74.926	0.885762		24.9029	0.294398					C4-CT ECAD.tif:0001-0134-0778:c:4/4 - Series003	155.644	1.29179	C4-CT ECAD +DOX 48h.tif:0005-0019-0397:c:4/4 - Series011	57.252	0.475172	C4-CT ECAD +DOX 72h.tif:0008-0008-0565:c:4/4 - Series016	10.749	0.089213	C4-CT ECAD +DOX 1week.tif:0010-0024-0747:c:4/4 - Series031	48.704	0.404226		C4-CT ECAD -DOX-1.tif:0003-0033-0537:c:4/4 - Series007	45.57	0.588162	C4-CT ECAD +DOX 48h.tif:0005-0020-0625:c:4/4 - Series010	29.571	0.381667				C4-CT ECAD +DOX 1week-1:0008-0001-0342:c:4/4 - Series015	33.46	0.431861
C4-CT -DOX GFP-ECAD-GATA3:0009-0005-0653:c:4/4 - Series009	67.941	0.803187								C4-CT ECAD.tif:0001-0135-0787:c:4/4 - Series003	129.513	1.07491	C4-CT ECAD +DOX 48h.tif:0005-0020-0419:c:4/4 - Series011	22.181	0.184095	C4-CT ECAD +DOX 72h.tif:0008-0009-0615:c:4/4 - Series016	29.127	0.241744	C4-CT ECAD +DOX 1week.tif:0010-0025-0874:c:4/4 - Series031	60.903	0.505474		C4-CT ECAD -DOX-1.tif:0003-0034-0534:c:4/4 - Series007	44.7	0.576933	C4-CT ECAD +DOX 48h.tif:0005-0021-0625:c:4/4 - Series010	30.318	0.391308				C4-CT ECAD +DOX 1week-1:0008-0002-0351:c:4/4 - Series015	50.415	0.650696
C4-CT -DOX GFP-ECAD-GATA3:0009-0006-0889:c:4/4 - Series009	60.158	0.711178								C4-CT ECAD.tif:0001-0136-0781:c:4/4 - Series003	94.456	0.783952	C4-CT ECAD +DOX 48h.tif:0005-0021-0417:c:4/4 - Series011	56.792	0.471354	C4-CT ECAD +DOX 72h.tif:0008-0010-0628:c:4/4 - Series016	13.476	0.111846	C4-CT ECAD +DOX 1week.tif:0010-0026-0898:c:4/4 - Series031	75.318	0.625114		C4-CT ECAD -DOX-1.tif:0003-0035-0574:c:4/4 - Series007	69.729	0.899977	C4-CT ECAD +DOX 48h.tif:0005-0022-0639:c:4/4 - Series010	48.218	0.622339				C4-CT ECAD +DOX 1week-1:0008-0003-0472:c:4/4 - Series015	34.145	0.440702
C4-CT -DOX GFP-ECAD-GATA3:0009-0007-0903:c:4/4 - Series009	44.649	0.527833								C4-CT ECAD.tif:0001-0137-0796:c:4/4 - Series003	117.968	0.979094	C4-CT ECAD +DOX 48h.tif:0005-0022-0432:c:4/4 - Series011	20.569	0.170716	C4-CT ECAD +DOX 72h.tif:0008-0011-0638:c:4/4 - Series016	26.31	0.218364		72.8631	0.604739		C4-CT ECAD -DOX-1.tif:0003-0036-0569:c:4/4 - Series007	61.22	0.790153	C4-CT ECAD +DOX 48h.tif:0005-0023-0660:c:4/4 - Series010	39.305	0.507301				C4-CT ECAD +DOX 1week-1:0008-0004-0527:c:4/4 - Series015	27.516	0.355143
C4-CT -DOX GFP-ECAD-GATA3:0010-0001-0158:c:4/4 - Series010	67.296	0.795562								C4-CT ECAD.tif:0001-0138-0799:c:4/4 - Series003	68.285	0.566742	C4-CT ECAD +DOX 48h.tif:0005-0023-0439:c:4/4 - Series011	40.624	0.337165	C4-CT ECAD +DOX 72h.tif:0008-0012-0715:c:4/4 - Series016	22.253	0.184692					C4-CT ECAD -DOX-1.tif:0003-0037-0579:c:4/4 - Series007	83.319	1.07538	C4-CT ECAD +DOX 48h.tif:0005-0024-0709:c:4/4 - Series010	45.027	0.581154				C4-CT ECAD +DOX 1week-1:0008-0005-0575:c:4/4 - Series015	62.461	0.806171
C4-CT -DOX GFP-ECAD-GATA3:0010-0002-0483:c:4/4 - Series010	128.466	1.5187								C4-CT ECAD.tif:0001-0139-0800:c:4/4 - Series003	131.259	1.0894	C4-CT ECAD +DOX 48h.tif:0005-0024-0445:c:4/4 - Series011	35.118	0.291467	C4-CT ECAD +DOX 72h.tif:0008-0013-0726:c:4/4 - Series016	55.379	0.459627					C4-CT ECAD -DOX-1.tif:0003-0038-0582:c:4/4 - Series007	75.372	0.97281	C4-CT ECAD +DOX 48h.tif:0005-0025-0717:c:4/4 - Series010	48.012	0.619681				C4-CT ECAD +DOX 1week-1:0008-0006-0565:c:4/4 - Series015	37.6	0.485295
C4-CT -DOX GFP-ECAD-GATA3:0010-0003-0568:c:4/4 - Series010	102.501	1.21175								C4-CT ECAD.tif:0001-0140-0833:c:4/4 - Series003	103.401	0.858193	C4-CT ECAD +DOX 48h.tif:0005-0025-0488:c:4/4 - Series011	50.144	0.416178	C4-CT ECAD +DOX 72h.tif:0008-0014-0808:c:4/4 - Series016	25.485	0.211517					C4-CT ECAD -DOX-1.tif:0003-0039-0597:c:4/4 - Series007	63.455	0.819	C4-CT ECAD +DOX 48h.tif:0005-0026-0742:c:4/4 - Series010	20.437	0.263776				C4-CT ECAD +DOX 1week-1:0008-0007-0749:c:4/4 - Series015	43.758	0.564775
C4-CT -DOX GFP-ECAD-GATA3:0010-0004-0821:c:4/4 - Series010	90.698	1.07222								C4-CT ECAD.tif:0001-0141-0834:c:4/4 - Series003	87.126	0.723116	C4-CT ECAD +DOX 48h.tif:0005-0026-0493:c:4/4 - Series011	65.286	0.541851	C4-CT ECAD +DOX 72h.tif:0008-0015-0973:c:4/4 - Series016	18.83	0.156283					C4-CT ECAD -DOX-1.tif:0003-0040-0635:c:4/4 - Series007	59.57	0.768857	C4-CT ECAD +DOX 48h.tif:0005-0027-0747:c:4/4 - Series010	30.858	0.398278				C4-CT ECAD +DOX 1week-1:0008-0008-0767:c:4/4 - Series015	41.09	0.53034
C4-CT -DOX GFP-ECAD-GATA3:0010-0005-0867:c:4/4 - Series010	69.34	0.819726								C4-CT ECAD.tif:0001-0142-0832:c:4/4 - Series003	133.732	1.10993	C4-CT ECAD +DOX 48h.tif:0005-0027-0504:c:4/4 - Series011	28.299	0.234872	C4-CT ECAD +DOX 72h.tif:0009-0001-0196:c:4/4 - Series018	39.043	0.324044					C4-CT ECAD -DOX-1.tif:0003-0041-0597:c:4/4 - Series007	101.301	1.30747	C4-CT ECAD +DOX 48h.tif:0005-0028-0804:c:4/4 - Series010	23.754	0.306588				C4-CT ECAD +DOX 1week-1:0008-0009-0950:c:4/4 - Series015	28.314	0.365443
C4-CT -DOX GFP-ECAD-GATA3:0010-0006-0926:c:4/4 - Series010	106.992	1.26484								C4-CT ECAD.tif:0001-0143-0854:c:4/4 - Series003	66.381	0.55094	C4-CT ECAD +DOX 48h.tif:0005-0028-0518:c:4/4 - Series011	24.076	0.199823	C4-CT ECAD +DOX 72h.tif:0009-0002-0208:c:4/4 - Series018	52.616	0.436695					C4-CT ECAD -DOX-1.tif:0003-0042-0621:c:4/4 - Series007	54.156	0.69898	C4-CT ECAD +DOX 48h.tif:0005-0029-0804:c:4/4 - Series010	13.849	0.178746				C4-CT ECAD +DOX 1week-1:0009-0001-0083:c:4/4 - Series017	28.674	0.370089
	84.5893	1								C4-CT ECAD.tif:0001-0144-0853:c:4/4 - Series003	192.415	1.59698	C4-CT ECAD +DOX 48h.tif:0005-0029-0555:c:4/4 - Series011	20.416	0.169446	C4-CT ECAD +DOX 72h.tif:0009-0003-0239:c:4/4 - Series018	123.807	1.02756					C4-CT ECAD -DOX-1.tif:0003-0043-0627:c:4/4 - Series007	93.54	1.2073	C4-CT ECAD +DOX 48h.tif:0005-0030-0824:c:4/4 - Series010	53.557	0.691249				C4-CT ECAD +DOX 1week-1:0009-0002-0048:c:4/4 - Series017	30.2	0.389785
										C4-CT ECAD.tif:0001-0145-0859:c:4/4 - Series003	167.142	1.38722	C4-CT ECAD +DOX 48h.tif:0005-0030-0566:c:4/4 - Series011	38.504	0.31957	C4-CT ECAD +DOX 72h.tif:0009-0004-0309:c:4/4 - Series018	50.763	0.421315					C4-CT ECAD -DOX-1.tif:0003-0044-0673:c:4/4 - Series007	70.275	0.907024	C4-CT ECAD +DOX 48h.tif:0005-0031-0867:c:4/4 - Series010	20.193	0.260627				C4-CT ECAD +DOX 1week-1:0009-0003-0076:c:4/4 - Series017	16.935	0.218576
										C4-CT ECAD.tif:0001-0146-0865:c:4/4 - Series003	74.68	0.619818	C4-CT ECAD +DOX 48h.tif:0005-0031-0589:c:4/4 - Series011	30.248	0.251048	C4-CT ECAD +DOX 72h.tif:0009-0005-0340:c:4/4 - Series018	162.961	1.35252					C4-CT ECAD -DOX-1.tif:0003-0045-0675:c:4/4 - Series007	54.279	0.700567	C4-CT ECAD +DOX 48h.tif:0005-0032-0886:c:4/4 - Series010	26.466	0.341591				C4-CT ECAD +DOX 1week-1:0009-0004-0095:c:4/4 - Series017	20.993	0.270952
										C4-CT ECAD.tif:0001-0147-0871:c:4/4 - Series003	106.564	0.884445	C4-CT ECAD +DOX 48h.tif:0005-0032-0603:c:4/4 - Series011	21.55	0.178858	C4-CT ECAD +DOX 72h.tif:0009-0006-0421:c:4/4 - Series018	65.038	0.539793					C4-CT ECAD -DOX-1.tif:0003-0046-0692:c:4/4 - Series007	99.145	1.27964	C4-CT ECAD +DOX 48h.tif:0005-0033-0922:c:4/4 - Series010	36.432	0.47022				C4-CT ECAD +DOX 1week-1:0009-0005-0216:c:4/4 - Series017	51.756	0.668004
										C4-CT ECAD.tif:0001-0148-0886:c:4/4 - Series003	140.098	1.16277	C4-CT ECAD +DOX 48h.tif:0005-0033-0606:c:4/4 - Series011	24.341	0.202022	C4-CT ECAD +DOX 72h.tif:0009-0007-0410:c:4/4 - Series018	65.25	0.541553					C4-CT ECAD -DOX-1.tif:0003-0047-0692:c:4/4 - Series007	45.025	0.581128	C4-CT ECAD +DOX 48h.tif:0005-0034-0979:c:4/4 - Series010	32.313	0.417057				C4-CT ECAD +DOX 1week-1:0009-0006-0207:c:4/4 - Series017	27.823	0.359105
										C4-CT ECAD.tif:0001-0149-0894:c:4/4 - Series003	102.522	0.850897	C4-CT ECAD +DOX 48h.tif:0005-0034-0635:c:4/4 - Series011	44.261	0.367351	C4-CT ECAD +DOX 72h.tif:0009-0008-0482:c:4/4 - Series018	35.231	0.292405					C4-CT ECAD -DOX-1.tif:0003-0048-0699:c:4/4 - Series007	51.778	0.668287	C4-CT ECAD +DOX 48h.tif:0005-0035-0970:c:4/4 - Series010	20.919	0.269997				C4-CT ECAD +DOX 1week-1:0009-0007-0263:c:4/4 - Series017	17.368	0.224165
										C4-CT ECAD.tif:0001-0150-0890:c:4/4 - Series003	127.262	1.05623	C4-CT ECAD +DOX 48h.tif:0005-0035-0660:c:4/4 - Series011	20.74	0.172135	C4-CT ECAD +DOX 72h.tif:0009-0009-0498:c:4/4 - Series018	42.552	0.353167					C4-CT ECAD -DOX-1.tif:0003-0049-0714:c:4/4 - Series007	49.974	0.645004	C4-CT ECAD +DOX 48h.tif:0005-0036-0988:c:4/4 - Series010	57.496	0.742088				C4-CT ECAD +DOX 1week-1:0009-0008-0336:c:4/4 - Series017	66.517	0.858521
										C4-CT ECAD.tif:0001-0151-0897:c:4/4 - Series003	162.182	1.34605	C4-CT ECAD +DOX 48h.tif:0005-0036-0679:c:4/4 - Series011	21.668	0.179837	C4-CT ECAD +DOX 72h.tif:0009-0010-0509:c:4/4 - Series018	78.16	0.648701					C4-CT ECAD -DOX-1.tif:0003-0050-0737:c:4/4 - Series007	51.755	0.667991	C4-CT ECAD +DOX 48h.tif:0006-0001-0055:c:4/4 - Series012	22.331	0.288221				C4-CT ECAD +DOX 1week-1:0009-0009-0395:c:4/4 - Series017	38.354	0.495027
										C4-CT ECAD.tif:0001-0152-0917:c:4/4 - Series003	92.081	0.764241	C4-CT ECAD +DOX 48h.tif:0005-0037-0700:c:4/4 - Series011	28.59	0.237287	C4-CT ECAD +DOX 72h.tif:0009-0011-0747:c:4/4 - Series018	70.715	0.58691					C4-CT ECAD -DOX-1.tif:0003-0051-0797:c:4/4 - Series007	50.028	0.645701	C4-CT ECAD +DOX 48h.tif:0006-0002-0138:c:4/4 - Series012	51.269	0.661718				C4-CT ECAD +DOX 1week-1:0009-0010-0524:c:4/4 - Series017	53.511	0.690655
										C4-CT ECAD.tif:0001-0153-0921:c:4/4 - Series003	103.286	0.857238	C4-CT ECAD +DOX 48h.tif:0005-0038-0710:c:4/4 - Series011	46.301	0.384282	C4-CT ECAD +DOX 72h.tif:0009-0012-0760:c:4/4 - Series018	38.027	0.315611					C4-CT ECAD -DOX-1.tif:0003-0052-0788:c:4/4 - Series007	89.022	1.14899	C4-CT ECAD +DOX 48h.tif:0006-0003-0235:c:4/4 - Series012	37.973	0.490109				C4-CT ECAD +DOX 1week-1:0009-0011-0573:c:4/4 - Series017	36.437	0.470285
										C4-CT ECAD.tif:0001-0154-0928:c:4/4 - Series003	135.177	1.12192	C4-CT ECAD +DOX 48h.tif:0005-0039-0747:c:4/4 - Series011	58.079	0.482036	C4-CT ECAD +DOX 72h.tif:0010-0001-0021:c:4/4 - Series020	73.179	0.607361					C4-CT ECAD -DOX-1.tif:0003-0053-0802:c:4/4 - Series007	80.673	1.04123	C4-CT ECAD +DOX 48h.tif:0006-0004-0341:c:4/4 - Series012	34.758	0.448614				C4-CT ECAD +DOX 1week-1:0009-0012-0583:c:4/4 - Series017	51.006	0.658323
										C4-CT ECAD.tif:0001-0155-0948:c:4/4 - Series003	105.062	0.871979	C4-CT ECAD +DOX 48h.tif:0005-0040-0779:c:4/4 - Series011	51.324	0.425972	C4-CT ECAD +DOX 72h.tif:0010-0002-0140:c:4/4 - Series020	31.971	0.265348					C4-CT ECAD -DOX-1.tif:0003-0054-0810:c:4/4 - Series007	59.871	0.772742	C4-CT ECAD +DOX 48h.tif:0006-0005-0362:c:4/4 - Series012	30.531	0.394057				C4-CT ECAD +DOX 1week-1:0009-0013-0611:c:4/4 - Series017	52.004	0.671204
										C4-CT ECAD.tif:0001-0156-0985:c:4/4 - Series003	96.832	0.803672	C4-CT ECAD +DOX 48h.tif:0005-0041-0776:c:4/4 - Series011	47.56	0.394732	C4-CT ECAD +DOX 72h.tif:0010-0003-0157:c:4/4 - Series020	36.413	0.302215					C4-CT ECAD -DOX-1.tif:0003-0055-0880:c:4/4 - Series007	98.108	1.26626	C4-CT ECAD +DOX 48h.tif:0006-0006-0440:c:4/4 - Series012	40.204	0.518904				C4-CT ECAD +DOX 1week-1:0009-0014-0801:c:4/4 - Series017	46.476	0.599856
										C4-CT ECAD.tif:0001-0157-0984:c:4/4 - Series003	78.845	0.654386	C4-CT ECAD +DOX 48h.tif:0005-0042-0780:c:4/4 - Series011	22.355	0.185539	C4-CT ECAD +DOX 72h.tif:0010-0004-0148:c:4/4 - Series020	42.354	0.351524					C4-CT ECAD -DOX-1.tif:0003-0056-0851:c:4/4 - Series007	88.468	1.14184	C4-CT ECAD +DOX 48h.tif:0006-0007-0502:c:4/4 - Series012	66.153	0.853823				C4-CT ECAD +DOX 1week-1:0009-0015-0804:c:4/4 - Series017	43.297	0.558825
										C4-CT ECAD.tif:0001-0158-0981:c:4/4 - Series003	93.103	0.772723	C4-CT ECAD +DOX 48h.tif:0005-0043-0836:c:4/4 - Series011	89.38	0.741823	C4-CT ECAD +DOX 72h.tif:0010-0005-0194:c:4/4 - Series020	27.174	0.225535					C4-CT ECAD -DOX-1.tif:0003-0057-0859:c:4/4 - Series007	44.213	0.570648	C4-CT ECAD +DOX 48h.tif:0006-0008-0484:c:4/4 - Series012	42.753	0.551804				C4-CT ECAD +DOX 1week-1:0009-0016-0871:c:4/4 - Series017	47.035	0.607071
										C4-CT ECAD.tif:0001-0159-0999:c:4/4 - Series003	137.82	1.14386	C4-CT ECAD +DOX 48h.tif:0005-0044-0848:c:4/4 - Series011	42.649	0.353972	C4-CT ECAD +DOX 72h.tif:0010-0006-0218:c:4/4 - Series020	35.036	0.290787					C4-CT ECAD -DOX-1.tif:0003-0058-0855:c:4/4 - Series007	24.438	0.315416	C4-CT ECAD +DOX 48h.tif:0006-0009-0489:c:4/4 - Series012	27.786	0.358628				C4-CT ECAD +DOX 1week-1:0009-0017-0984:c:4/4 - Series017	58.492	0.754944
										C4-CT ECAD.tif:0002-0001-0029:c:4/4 - Series005	156.595	1.29968	C4-CT ECAD +DOX 48h.tif:0005-0045-0885:c:4/4 - Series011	11.75	0.097521	C4-CT ECAD +DOX 72h.tif:0010-0007-0232:c:4/4 - Series020	39.944	0.331521					C4-CT ECAD -DOX-1.tif:0003-0059-0882:c:4/4 - Series007	92.894	1.19896	C4-CT ECAD +DOX 48h.tif:0006-0010-0579:c:4/4 - Series012	38.387	0.495453				C4-CT ECAD +DOX 1week-1:0010-0001-0089:c:4/4 - Series019	29.806	0.3847
										C4-CT ECAD.tif:0002-0002-0026:c:4/4 - Series005	88.943	0.738196	C4-CT ECAD +DOX 48h.tif:0005-0046-0893:c:4/4 - Series011	36.555	0.303394	C4-CT ECAD +DOX 72h.tif:0010-0008-0245:c:4/4 - Series020	28.812	0.23913					C4-CT ECAD -DOX-1.tif:0003-0060-0895:c:4/4 - Series007	100.49	1.297	C4-CT ECAD +DOX 48h.tif:0006-0011-0618:c:4/4 - Series012	23.031	0.297256				C4-CT ECAD +DOX 1week-1:0010-0002-0107:c:4/4 - Series019	29.963	0.386726
										C4-CT ECAD.tif:0002-0003-0027:c:4/4 - Series005	98.839	0.82033	C4-CT ECAD +DOX 48h.tif:0005-0047-0909:c:4/4 - Series011	19.553	0.162283	C4-CT ECAD +DOX 72h.tif:0010-0009-0317:c:4/4 - Series020	16.388	0.136015					C4-CT ECAD -DOX-1.tif:0003-0061-0899:c:4/4 - Series007	69.423	0.896028	C4-CT ECAD +DOX 48h.tif:0006-0012-0649:c:4/4 - Series012	26.463	0.341552				C4-CT ECAD +DOX 1week-1:0010-0003-0110:c:4/4 - Series019	20.02	0.258394
										C4-CT ECAD.tif:0002-0004-0030:c:4/4 - Series005	100.267	0.832182	C4-CT ECAD +DOX 48h.tif:0005-0048-0953:c:4/4 - Series011	19.813	0.164441	C4-CT ECAD +DOX 72h.tif:0010-0010-0373:c:4/4 - Series020	33.923	0.281549					C4-CT ECAD -DOX-1.tif:0003-0062-0899:c:4/4 - Series007	24.18	0.312086	C4-CT ECAD +DOX 48h.tif:0006-0013-0646:c:4/4 - Series012	20.955	0.270462				C4-CT ECAD +DOX 1week-1:0010-0004-0145:c:4/4 - Series019	27.59	0.356098
										C4-CT ECAD.tif:0002-0005-0030:c:4/4 - Series005	156.34	1.29757	C4-CT ECAD +DOX 48h.tif:0005-0049-0975:c:4/4 - Series011	72.596	0.602522	C4-CT ECAD +DOX 72h.tif:0010-0011-0411:c:4/4 - Series020	37.515	0.311362					C4-CT ECAD -DOX-1.tif:0003-0063-0895:c:4/4 - Series007	80.942	1.0447	C4-CT ECAD +DOX 48h.tif:0006-0014-0662:c:4/4 - Series012	22.22	0.286789				C4-CT ECAD +DOX 1week-1:0010-0005-0155:c:4/4 - Series019	37.502	0.48403
										C4-CT ECAD.tif:0002-0006-0032:c:4/4 - Series005	137.778	1.14351	C4-CT ECAD +DOX 48h.tif:0005-0050-0992:c:4/4 - Series011	47.325	0.392781	C4-CT ECAD +DOX 72h.tif:0010-0012-0602:c:4/4 - Series020	22.33	0.185331					C4-CT ECAD -DOX-1.tif:0003-0064-0934:c:4/4 - Series007	82.254	1.06163	C4-CT ECAD +DOX 48h.tif:0006-0015-0672:c:4/4 - Series012	26.781	0.345657				C4-CT ECAD +DOX 1week-1:0010-0006-0175:c:4/4 - Series019	26.597	0.343282
										C4-CT ECAD.tif:0002-0007-0037:c:4/4 - Series005	110.74	0.919104	C4-CT ECAD +DOX 48h.tif:0005-0051-0996:c:4/4 - Series011	64.739	0.537311	C4-CT ECAD +DOX 72h.tif:0010-0013-0619:c:4/4 - Series020	21.642	0.179621					C4-CT ECAD -DOX-1.tif:0004-0001-0089:c:4/4 - Series010	123.253	1.5908	C4-CT ECAD +DOX 48h.tif:0006-0016-0856:c:4/4 - Series012	85.231	1.10006				C4-CT ECAD +DOX 1week-1:0010-0007-0199:c:4/4 - Series019	19.949	0.257477
										C4-CT ECAD.tif:0002-0008-0042:c:4/4 - Series005	148.748	1.23456	C4-CT ECAD +DOX 48h.tif:0005-0052-1005:c:4/4 - Series011	22.246	0.184634	C4-CT ECAD +DOX 72h.tif:0010-0014-0627:c:4/4 - Series020	80.181	0.665475					C4-CT ECAD -DOX-1.tif:0004-0002-0109:c:4/4 - Series010	76.502	0.987395	C4-CT ECAD +DOX 48h.tif:0006-0017-0861:c:4/4 - Series012	23.372	0.301657				C4-CT ECAD +DOX 1week-1:0010-0008-0233:c:4/4 - Series019	37.633	0.485721
										C4-CT ECAD.tif:0002-0009-0054:c:4/4 - Series005	94.308	0.782724	C4-CT ECAD +DOX 48h.tif:0006-0001-0031:c:4/4 - Series013	31.41	0.260692	C4-CT ECAD +DOX 72h.tif:0010-0015-0682:c:4/4 - Series020	79.729	0.661723					C4-CT ECAD -DOX-1.tif:0004-0003-0126:c:4/4 - Series010	150.208	1.9387	C4-CT ECAD +DOX 48h.tif:0006-0018-0984:c:4/4 - Series012	20.588	0.265725				C4-CT ECAD +DOX 1week-1:0010-0009-0278:c:4/4 - Series019	79.018	1.01987
										C4-CT ECAD.tif:0002-0010-0055:c:4/4 - Series005	181.125	1.50328	C4-CT ECAD +DOX 48h.tif:0006-0002-0054:c:4/4 - Series013	10.34	0.0858185	C4-CT ECAD +DOX 72h.tif:0010-0016-0696:c:4/4 - Series020	86.704	0.719613					C4-CT ECAD -DOX-1.tif:0004-0004-0156:c:4/4 - Series010	59.431	0.767063	C4-CT ECAD +DOX 48h.tif:0007-0001-0054:c:4/4 - Series014	23.697	0.305852				C4-CT ECAD +DOX 1week-1:0010-0010-0287:c:4/4 - Series019	83.575	1.07868
										C4-CT ECAD.tif:0002-0011-0055:c:4/4 - Series005	97.779	0.811532	C4-CT ECAD +DOX 48h.tif:0006-0003-0092:c:4/4 - Series013	22.658	0.188054	C4-CT ECAD +DOX 72h.tif:0010-0017-0697:c:4/4 - Series020	34.12	0.283184					C4-CT ECAD -DOX-1.tif:0004-0005-0160:c:4/4 - Series010	42.306	0.546034	C4-CT ECAD +DOX 48h.tif:0007-0002-0124:c:4/4 - Series014	29.429	0.379834				C4-CT ECAD +DOX 1week-1:0010-0011-0290:c:4/4 - Series019	89.237	1.15176
										C4-CT ECAD.tif:0002-0012-0065:c:4/4 - Series005	139.052	1.15408	C4-CT ECAD +DOX 48h.tif:0006-0004-0121:c:4/4 - Series013	49.42	0.410169	C4-CT ECAD +DOX 72h.tif:0010-0018-0737:c:4/4 - Series020	29.895	0.248118					C4-CT ECAD -DOX-1.tif:0004-0006-0270:c:4/4 - Series010	108.721	1.40324	C4-CT ECAD +DOX 48h.tif:0007-0003-0180:c:4/4 - Series014	31.364	0.404808				C4-CT ECAD +DOX 1week-1:0010-0012-0358:c:4/4 - Series019	65.522	0.845678
										C4-CT ECAD.tif:0002-0013-0063:c:4/4 - Series005	84.883	0.7045	C4-CT ECAD +DOX 48h.tif:0006-0005-0149:c:4/4 - Series013	47.197	0.391719	C4-CT ECAD +DOX 72h.tif:0010-0019-0781:c:4/4 - Series020	37.303	0.309602					C4-CT ECAD -DOX-1.tif:0004-0007-0296:c:4/4 - Series010	92.774	1.19741	C4-CT ECAD +DOX 48h.tif:0007-0004-0200:c:4/4 - Series014	32.872	0.424272				C4-CT ECAD +DOX 1week-1:0010-0013-0451:c:4/4 - Series019	52.068	0.67203
										C4-CT ECAD.tif:0002-0014-0063:c:4/4 - Series005	101.201	0.839934	C4-CT ECAD +DOX 48h.tif:0006-0006-0155:c:4/4 - Series013	46.802	0.388441	C4-CT ECAD +DOX 72h.tif:0010-0020-0785:c:4/4 - Series020	28.963	0.240383					C4-CT ECAD -DOX-1.tif:0004-0008-0290:c:4/4 - Series010	42.055	0.542795	C4-CT ECAD +DOX 48h.tif:0007-0005-0196:c:4/4 - Series014	15.882	0.204986				C4-CT ECAD +DOX 1week-1:0010-0014-0524:c:4/4 - Series019	56.525	0.729556
										C4-CT ECAD.tif:0002-0015-0066:c:4/4 - Series005	116.033	0.963034	C4-CT ECAD +DOX 48h.tif:0006-0007-0170:c:4/4 - Series013	81.934	0.680024	C4-CT ECAD +DOX 72h.tif:0010-0021-0861:c:4/4 - Series020	69.405	0.576038					C4-CT ECAD -DOX-1.tif:0004-0009-0336:c:4/4 - Series010	49.378	0.637311	C4-CT ECAD +DOX 48h.tif:0007-0006-0212:c:4/4 - Series014	30.885	0.398626				C4-CT ECAD +DOX 1week-1:0010-0015-0543:c:4/4 - Series019	54.68	0.705743
										C4-CT ECAD.tif:0002-0016-0070:c:4/4 - Series005	141.474	1.17419	C4-CT ECAD +DOX 48h.tif:0006-0008-0170:c:4/4 - Series013	49.473	0.410609	C4-CT ECAD +DOX 72h.tif:0010-0022-0972:c:4/4 - Series020	34.213	0.283956					C4-CT ECAD -DOX-1.tif:0004-0010-0371:c:4/4 - Series010	217.992	2.81358	C4-CT ECAD +DOX 48h.tif:0007-0007-0234:c:4/4 - Series014	35.87	0.462966				C4-CT ECAD +DOX 1week-1:0010-0016-0576:c:4/4 - Series019	8.499	0.109695
										C4-CT ECAD.tif:0002-0017-0074:c:4/4 - Series005	144.579	1.19996	C4-CT ECAD +DOX 48h.tif:0006-0009-0210:c:4/4 - Series013	62.014	0.514695		52.1528	0.43285					C4-CT ECAD -DOX-1.tif:0004-0011-0364:c:4/4 - Series010	123.092	1.58872	C4-CT ECAD +DOX 48h.tif:0007-0008-0222:c:4/4 - Series014	35.674	0.460437				C4-CT ECAD +DOX 1week-1:0010-0017-0624:c:4/4 - Series019	77.532	1.00069
										C4-CT ECAD.tif:0002-0018-0076:c:4/4 - Series005	96.49	0.800834	C4-CT ECAD +DOX 48h.tif:0006-0010-0243:c:4/4 - Series013	30.952	0.256891								C4-CT ECAD -DOX-1.tif:0004-0012-0419:c:4/4 - Series010	109.027	1.40719	C4-CT ECAD +DOX 48h.tif:0007-0009-0375:c:4/4 - Series014	72.022	0.929572				C4-CT ECAD +DOX 1week-1:0010-0018-0769:c:4/4 - Series019	43.124	0.556592
										C4-CT ECAD.tif:0002-0019-0074:c:4/4 - Series005	119.028	0.987892	C4-CT ECAD +DOX 48h.tif:0006-0011-0245:c:4/4 - Series013	16.322	0.135467								C4-CT ECAD -DOX-1.tif:0004-0013-0465:c:4/4 - Series010	85.957	1.10943	C4-CT ECAD +DOX 48h.tif:0007-0010-0392:c:4/4 - Series014	49.263	0.635827				C4-CT ECAD +DOX 1week-1:0010-0019-0901:c:4/4 - Series019	59.756	0.771258
										C4-CT ECAD.tif:0002-0020-0082:c:4/4 - Series005	90.834	0.753891	C4-CT ECAD +DOX 48h.tif:0006-0012-0245:c:4/4 - Series013	17.676	0.146705								C4-CT ECAD -DOX-1.tif:0004-0014-0445:c:4/4 - Series010	65.095	0.840167	C4-CT ECAD +DOX 48h.tif:0007-0011-0457:c:4/4 - Series014	41.124	0.530779				C4-CT ECAD +DOX 1week-1:0010-0020-0941:c:4/4 - Series019	52.315	0.675218
										C4-CT ECAD.tif:0002-0021-0097:c:4/4 - Series005	117.171	0.972479	C4-CT ECAD +DOX 48h.tif:0006-0013-0285:c:4/4 - Series013	45.791	0.38005								C4-CT ECAD -DOX-1.tif:0004-0015-0455:c:4/4 - Series010	73.6	0.949939	C4-CT ECAD +DOX 48h.tif:0007-0012-0492:c:4/4 - Series014	63.157	0.815154				C4-CT ECAD +DOX 1week-1:0010-0021-0955:c:4/4 - Series019	51.238	0.661318
										C4-CT ECAD.tif:0002-0022-0094:c:4/4 - Series005	127.514	1.05832	C4-CT ECAD +DOX 48h.tif:0006-0014-0307:c:4/4 - Series013	7.444	0.0617826								C4-CT ECAD -DOX-1.tif:0004-0016-0449:c:4/4 - Series010	128.522	1.65881	C4-CT ECAD +DOX 48h.tif:0007-0013-0516:c:4/4 - Series014	114.099	1.47265				C4-CT ECAD +DOX 1week-1:0010-0022-0980:c:4/4 - Series019	23.076	0.297837
										C4-CT ECAD.tif:0002-0023-0099:c:4/4 - Series005	124.626	1.03435	C4-CT ECAD +DOX 48h.tif:0006-0015-0319:c:4/4 - Series013	30.766	0.255347								C4-CT ECAD -DOX-1.tif:0004-0017-0494:c:4/4 - Series010	122.745	1.58424	C4-CT ECAD +DOX 48h.tif:0007-0014-0522:c:4/4 - Series014	37.372	0.482352					40.9911	0.529063
										C4-CT ECAD.tif:0002-0024-0098:c:4/4 - Series005	112.638	0.934857	C4-CT ECAD +DOX 48h.tif:0006-0016-0317:c:4/4 - Series013	23.158	0.192203								C4-CT ECAD -DOX-1.tif:0004-0018-0505:c:4/4 - Series010	123.151	1.58948	C4-CT ECAD +DOX 48h.tif:0007-0015-0525:c:4/4 - Series014	67.156	0.866768
										C4-CT ECAD.tif:0002-0025-0107:c:4/4 - Series005	108.49	0.90043	C4-CT ECAD +DOX 48h.tif:0006-0017-0333:c:4/4 - Series013	59.466	0.493547								C4-CT ECAD -DOX-1.tif:0004-0019-0541:c:4/4 - Series010	112.731	1.45499	C4-CT ECAD +DOX 48h.tif:0007-0016-0580:c:4/4 - Series014	37.681	0.486341
										C4-CT ECAD.tif:0002-0026-0106:c:4/4 - Series005	112.378	0.932699	C4-CT ECAD +DOX 48h.tif:0006-0018-0333:c:4/4 - Series013	33.308	0.276445								C4-CT ECAD -DOX-1.tif:0004-0020-0543:c:4/4 - Series010	51.529	0.665074	C4-CT ECAD +DOX 48h.tif:0007-0017-0589:c:4/4 - Series014	15.003	0.19364
										C4-CT ECAD.tif:0002-0027-0106:c:4/4 - Series005	145.388	1.20667	C4-CT ECAD +DOX 48h.tif:0006-0019-0411:c:4/4 - Series013	35.965	0.298497								C4-CT ECAD -DOX-1.tif:0004-0021-0640:c:4/4 - Series010	104.977	1.35492	C4-CT ECAD +DOX 48h.tif:0007-0018-0591:c:4/4 - Series014	45.324	0.584987
										C4-CT ECAD.tif:0002-0028-0109:c:4/4 - Series005	136.645	1.13411	C4-CT ECAD +DOX 48h.tif:0006-0020-0421:c:4/4 - Series013	73.9	0.613345								C4-CT ECAD -DOX-1.tif:0004-0022-0656:c:4/4 - Series010	125.156	1.61536	C4-CT ECAD +DOX 48h.tif:0007-0019-0597:c:4/4 - Series014	35.938	0.463844
										C4-CT ECAD.tif:0002-0029-0119:c:4/4 - Series005	114.013	0.946269	C4-CT ECAD +DOX 48h.tif:0006-0021-0433:c:4/4 - Series013	28.909	0.239935								C4-CT ECAD -DOX-1.tif:0004-0023-0675:c:4/4 - Series010	133.158	1.71864	C4-CT ECAD +DOX 48h.tif:0007-0020-0628:c:4/4 - Series014	38.392	0.495517
										C4-CT ECAD.tif:0002-0030-0124:c:4/4 - Series005	153.511	1.27409	C4-CT ECAD +DOX 48h.tif:0006-0022-0446:c:4/4 - Series013	32.019	0.265747								C4-CT ECAD -DOX-1.tif:0004-0024-0702:c:4/4 - Series010	57.335	0.74001	C4-CT ECAD +DOX 48h.tif:0007-0021-0646:c:4/4 - Series014	42.844	0.552978
										C4-CT ECAD.tif:0002-0031-0128:c:4/4 - Series005	109.434	0.908265	C4-CT ECAD +DOX 48h.tif:0006-0023-0452:c:4/4 - Series013	72.994	0.605825								C4-CT ECAD -DOX-1.tif:0004-0025-0689:c:4/4 - Series010	136.791	1.76553	C4-CT ECAD +DOX 48h.tif:0007-0022-0671:c:4/4 - Series014	40.342	0.520685
										C4-CT ECAD.tif:0002-0032-0121:c:4/4 - Series005	187.41	1.55544	C4-CT ECAD +DOX 48h.tif:0006-0024-0471:c:4/4 - Series013	78.178	0.648851								C4-CT ECAD -DOX-1.tif:0004-0026-0758:c:4/4 - Series010	128.846	1.66299	C4-CT ECAD +DOX 48h.tif:0007-0023-0706:c:4/4 - Series014	55.156	0.711887
										C4-CT ECAD.tif:0002-0033-0127:c:4/4 - Series005	182.788	1.51708	C4-CT ECAD +DOX 48h.tif:0006-0025-0473:c:4/4 - Series013	12.594	0.104526								C4-CT ECAD -DOX-1.tif:0004-0027-0764:c:4/4 - Series010	113.471	1.46455	C4-CT ECAD +DOX 48h.tif:0007-0024-0782:c:4/4 - Series014	26.612	0.343475
										C4-CT ECAD.tif:0002-0034-0130:c:4/4 - Series005	173.625	1.44103	C4-CT ECAD +DOX 48h.tif:0006-0026-0510:c:4/4 - Series013	57.776	0.479521								C4-CT ECAD -DOX-1.tif:0004-0028-0780:c:4/4 - Series010	155.634	2.00873	C4-CT ECAD +DOX 48h.tif:0007-0025-0801:c:4/4 - Series014	75.275	0.971558
										C4-CT ECAD.tif:0002-0035-0132:c:4/4 - Series005	158.437	1.31497	C4-CT ECAD +DOX 48h.tif:0006-0027-0539:c:4/4 - Series013	43.422	0.360388								C4-CT ECAD -DOX-1.tif:0004-0029-0782:c:4/4 - Series010	25.521	0.329394	C4-CT ECAD +DOX 48h.tif:0007-0026-0815:c:4/4 - Series014	58.073	0.749536
										C4-CT ECAD.tif:0002-0036-0135:c:4/4 - Series005	110.507	0.91717	C4-CT ECAD +DOX 48h.tif:0006-0028-0527:c:4/4 - Series013	17.652	0.146506								C4-CT ECAD -DOX-1.tif:0004-0030-0857:c:4/4 - Series010	154.603	1.99543	C4-CT ECAD +DOX 48h.tif:0007-0027-0885:c:4/4 - Series014	57.459	0.741611
										C4-CT ECAD.tif:0002-0037-0151:c:4/4 - Series005	102.625	0.851752	C4-CT ECAD +DOX 48h.tif:0006-0029-0535:c:4/4 - Series013	29.961	0.248666								C4-CT ECAD -DOX-1.tif:0004-0031-0857:c:4/4 - Series010	92.697	1.19642	C4-CT ECAD +DOX 48h.tif:0007-0028-0890:c:4/4 - Series014	52.713	0.680355
										C4-CT ECAD.tif:0002-0038-0153:c:4/4 - Series005	86.61	0.718833	C4-CT ECAD +DOX 48h.tif:0006-0030-0546:c:4/4 - Series013	53.491	0.443957								C4-CT ECAD -DOX-1.tif:0004-0032-0888:c:4/4 - Series010	113.618	1.46644	C4-CT ECAD +DOX 48h.tif:0007-0029-0927:c:4/4 - Series014	39.086	0.504475
										C4-CT ECAD.tif:0002-0039-0149:c:4/4 - Series005	167.907	1.39357	C4-CT ECAD +DOX 48h.tif:0006-0031-0639:c:4/4 - Series013	25.405	0.210853								C4-CT ECAD -DOX-1.tif:0005-0001-0074:c:4/4 - Series012	80.422	1.03799	C4-CT ECAD +DOX 48h.tif:0007-0030-0933:c:4/4 - Series014	46.414	0.599055
										C4-CT ECAD.tif:0002-0040-0159:c:4/4 - Series005	162.159	1.34586	C4-CT ECAD +DOX 48h.tif:0006-0032-0660:c:4/4 - Series013	23.734	0.196984								C4-CT ECAD -DOX-1.tif:0005-0002-0094:c:4/4 - Series012	41.961	0.541582	C4-CT ECAD +DOX 48h.tif:0007-0031-0932:c:4/4 - Series014	24.405	0.31499
										C4-CT ECAD.tif:0002-0041-0154:c:4/4 - Series005	124.561	1.03381	C4-CT ECAD +DOX 48h.tif:0006-0033-0677:c:4/4 - Series013	52.231	0.433499								C4-CT ECAD -DOX-1.tif:0005-0003-0103:c:4/4 - Series012	81.677	1.05419	C4-CT ECAD +DOX 48h.tif:0007-0032-0947:c:4/4 - Series014	87.505	1.12941
										C4-CT ECAD.tif:0002-0042-0160:c:4/4 - Series005	130.019	1.07911	C4-CT ECAD +DOX 48h.tif:0006-0034-0692:c:4/4 - Series013	30.018	0.249139								C4-CT ECAD -DOX-1.tif:0005-0004-0088:c:4/4 - Series012	99.382	1.2827	C4-CT ECAD +DOX 48h.tif:0007-0033-0989:c:4/4 - Series014	60.075	0.775375
										C4-CT ECAD.tif:0002-0043-0169:c:4/4 - Series005	167.688	1.39175	C4-CT ECAD +DOX 48h.tif:0006-0035-0697:c:4/4 - Series013	30.827	0.255854								C4-CT ECAD -DOX-1.tif:0005-0005-0145:c:4/4 - Series012	37.307	0.481513	C4-CT ECAD +DOX 48h.tif:0007-0034-0996:c:4/4 - Series014	42.895	0.553637
										C4-CT ECAD.tif:0002-0044-0170:c:4/4 - Series005	200.505	1.66412	C4-CT ECAD +DOX 48h.tif:0006-0036-0717:c:4/4 - Series013	42.588	0.353466								C4-CT ECAD -DOX-1.tif:0005-0006-0149:c:4/4 - Series012	102.059	1.31725	C4-CT ECAD +DOX 48h.tif:0008-0001-0205:c:4/4 - Series016	15.153	0.195577
										C4-CT ECAD.tif:0002-0045-0172:c:4/4 - Series005	131.858	1.09438	C4-CT ECAD +DOX 48h.tif:0006-0037-0784:c:4/4 - Series013	74.219	0.615992								C4-CT ECAD -DOX-1.tif:0005-0007-0173:c:4/4 - Series012	89.235	1.15174	C4-CT ECAD +DOX 48h.tif:0008-0002-0243:c:4/4 - Series016	10.418	0.134463
										C4-CT ECAD.tif:0002-0046-0177:c:4/4 - Series005	91.924	0.762938	C4-CT ECAD +DOX 48h.tif:0006-0038-0786:c:4/4 - Series013	33.303	0.276403								C4-CT ECAD -DOX-1.tif:0005-0008-0162:c:4/4 - Series012	104.658	1.3508	C4-CT ECAD +DOX 48h.tif:0008-0003-0273:c:4/4 - Series016	31.314	0.404163
										C4-CT ECAD.tif:0002-0047-0176:c:4/4 - Series005	73.401	0.609203	C4-CT ECAD +DOX 48h.tif:0006-0039-0816:c:4/4 - Series013	56.246	0.466822								C4-CT ECAD -DOX-1.tif:0005-0009-0188:c:4/4 - Series012	93.363	1.20502	C4-CT ECAD +DOX 48h.tif:0008-0004-0284:c:4/4 - Series016	26.471	0.341655
										C4-CT ECAD.tif:0002-0048-0185:c:4/4 - Series005	179.247	1.48769	C4-CT ECAD +DOX 48h.tif:0006-0040-0835:c:4/4 - Series013	57.085	0.473786								C4-CT ECAD -DOX-1.tif:0005-0010-0220:c:4/4 - Series012	67.981	0.877416	C4-CT ECAD +DOX 48h.tif:0008-0005-0327:c:4/4 - Series016	13.589	0.17539
										C4-CT ECAD.tif:0002-0049-0190:c:4/4 - Series005	143.976	1.19495	C4-CT ECAD +DOX 48h.tif:0006-0041-0905:c:4/4 - Series013	28.653	0.23781								C4-CT ECAD -DOX-1.tif:0005-0011-0199:c:4/4 - Series012	20.363	0.262821	C4-CT ECAD +DOX 48h.tif:0008-0006-0335:c:4/4 - Series016	17.328	0.223649
										C4-CT ECAD.tif:0002-0050-0189:c:4/4 - Series005	179.191	1.48722	C4-CT ECAD +DOX 48h.tif:0006-0042-0965:c:4/4 - Series013	95.088	0.789198								C4-CT ECAD -DOX-1.tif:0005-0012-0247:c:4/4 - Series012	40.784	0.52639	C4-CT ECAD +DOX 48h.tif:0008-0007-0412:c:4/4 - Series016	59.186	0.763901
										C4-CT ECAD.tif:0002-0051-0194:c:4/4 - Series005	177.604	1.47405	C4-CT ECAD +DOX 48h.tif:0006-0043-0957:c:4/4 - Series013	43.009	0.35696								C4-CT ECAD -DOX-1.tif:0005-0013-0246:c:4/4 - Series012	47.882	0.618003	C4-CT ECAD +DOX 48h.tif:0008-0008-0510:c:4/4 - Series016	43.053	0.555676
										C4-CT ECAD.tif:0002-0052-0205:c:4/4 - Series005	67.787	0.562609	C4-CT ECAD +DOX 48h.tif:0007-0001-0058:c:4/4 - Series015	23.148	0.19212								C4-CT ECAD -DOX-1.tif:0005-0014-0291:c:4/4 - Series012	98.603	1.27265	C4-CT ECAD +DOX 48h.tif:0008-0009-0602:c:4/4 - Series016	28.291	0.365146
										C4-CT ECAD.tif:0002-0053-0214:c:4/4 - Series005	130.673	1.08454	C4-CT ECAD +DOX 48h.tif:0007-0002-0085:c:4/4 - Series015	96.329	0.799498								C4-CT ECAD -DOX-1.tif:0005-0015-0306:c:4/4 - Series012	27.657	0.356963	C4-CT ECAD +DOX 48h.tif:0008-0010-0617:c:4/4 - Series016	34.663	0.447388
										C4-CT ECAD.tif:0002-0054-0230:c:4/4 - Series005	140.958	1.1699	C4-CT ECAD +DOX 48h.tif:0007-0003-0125:c:4/4 - Series015	91.266	0.757476								C4-CT ECAD -DOX-1.tif:0005-0016-0319:c:4/4 - Series012	98.977	1.27747	C4-CT ECAD +DOX 48h.tif:0008-0011-0636:c:4/4 - Series016	31.884	0.41152
										C4-CT ECAD.tif:0002-0055-0220:c:4/4 - Series005	158.161	1.31268	C4-CT ECAD +DOX 48h.tif:0007-0004-0215:c:4/4 - Series015	32.711	0.27149								C4-CT ECAD -DOX-1.tif:0005-0017-0320:c:4/4 - Series012	111.626	1.44073	C4-CT ECAD +DOX 48h.tif:0008-0012-0717:c:4/4 - Series016	39.679	0.512128
										C4-CT ECAD.tif:0002-0056-0231:c:4/4 - Series005	152.647	1.26692	C4-CT ECAD +DOX 48h.tif:0007-0005-0226:c:4/4 - Series015	70.77	0.587367								C4-CT ECAD -DOX-1.tif:0005-0018-0346:c:4/4 - Series012	65.434	0.844543	C4-CT ECAD +DOX 48h.tif:0008-0013-0775:c:4/4 - Series016	70.972	0.91602
										C4-CT ECAD.tif:0002-0057-0232:c:4/4 - Series005	90.876	0.75424	C4-CT ECAD +DOX 48h.tif:0007-0006-0236:c:4/4 - Series015	42.092	0.349349								C4-CT ECAD -DOX-1.tif:0005-0019-0353:c:4/4 - Series012	87.649	1.13127	C4-CT ECAD +DOX 48h.tif:0008-0014-0760:c:4/4 - Series016	40.664	0.524841
										C4-CT ECAD.tif:0002-0058-0238:c:4/4 - Series005	136.898	1.13621	C4-CT ECAD +DOX 48h.tif:0007-0007-0253:c:4/4 - Series015	59.752	0.495921								C4-CT ECAD -DOX-1.tif:0005-0020-0350:c:4/4 - Series012	36.442	0.470349	C4-CT ECAD +DOX 48h.tif:0008-0015-0765:c:4/4 - Series016	27.383	0.353426
										C4-CT ECAD.tif:0002-0059-0237:c:4/4 - Series005	171.524	1.42359	C4-CT ECAD +DOX 48h.tif:0007-0008-0248:c:4/4 - Series015	49.797	0.413298								C4-CT ECAD -DOX-1.tif:0005-0021-0373:c:4/4 - Series012	158.136	2.04103	C4-CT ECAD +DOX 48h.tif:0008-0016-0854:c:4/4 - Series016	35.475	0.457868
										C4-CT ECAD.tif:0002-0060-0254:c:4/4 - Series005	130.053	1.0794	C4-CT ECAD +DOX 48h.tif:0007-0009-0245:c:4/4 - Series015	37.297	0.309552								C4-CT ECAD -DOX-1.tif:0005-0022-0390:c:4/4 - Series012	60.823	0.785029	C4-CT ECAD +DOX 48h.tif:0008-0017-0892:c:4/4 - Series016	19.985	0.257942
										C4-CT ECAD.tif:0002-0061-0261:c:4/4 - Series005	136.898	1.13621	C4-CT ECAD +DOX 48h.tif:0007-0010-0257:c:4/4 - Series015	27.064	0.224622								C4-CT ECAD -DOX-1.tif:0005-0023-0384:c:4/4 - Series012	102.222	1.31936	C4-CT ECAD +DOX 48h.tif:0008-0018-0923:c:4/4 - Series016	24.692	0.318694
										C4-CT ECAD.tif:0002-0062-0269:c:4/4 - Series005	125.989	1.04567	C4-CT ECAD +DOX 48h.tif:0007-0011-0270:c:4/4 - Series015	46.401	0.385112								C4-CT ECAD -DOX-1.tif:0005-0024-0387:c:4/4 - Series012	40.3	0.520143	C4-CT ECAD +DOX 48h.tif:0008-0019-0920:c:4/4 - Series016	18.35	0.236839
										C4-CT ECAD.tif:0002-0063-0265:c:4/4 - Series005	173.862	1.44299	C4-CT ECAD +DOX 48h.tif:0007-0012-0272:c:4/4 - Series015	73.353	0.608805								C4-CT ECAD -DOX-1.tif:0005-0025-0392:c:4/4 - Series012	32.279	0.416618	C4-CT ECAD +DOX 48h.tif:0008-0020-0936:c:4/4 - Series016	19.83	0.255942
										C4-CT ECAD.tif:0002-0064-0272:c:4/4 - Series005	125.699	1.04326	C4-CT ECAD +DOX 48h.tif:0007-0013-0323:c:4/4 - Series015	21.726	0.180318								C4-CT ECAD -DOX-1.tif:0005-0026-0470:c:4/4 - Series012	72.932	0.941318	C4-CT ECAD +DOX 48h.tif:0008-0021-0946:c:4/4 - Series016	23.296	0.300676
										C4-CT ECAD.tif:0002-0065-0276:c:4/4 - Series005	138.382	1.14852	C4-CT ECAD +DOX 48h.tif:0007-0014-0335:c:4/4 - Series015	76.835	0.637704								C4-CT ECAD -DOX-1.tif:0005-0027-0473:c:4/4 - Series012	47.469	0.612672	C4-CT ECAD +DOX 48h.tif:0009-0001-0069:c:4/4 - Series018	37.76	0.48736
										C4-CT ECAD.tif:0002-0066-0271:c:4/4 - Series005	163.816	1.35962	C4-CT ECAD +DOX 48h.tif:0007-0015-0371:c:4/4 - Series015	6.566	0.0544955								C4-CT ECAD -DOX-1.tif:0005-0028-0490:c:4/4 - Series012	124.527	1.60724	C4-CT ECAD +DOX 48h.tif:0009-0002-0065:c:4/4 - Series018	38.524	0.497221
										C4-CT ECAD.tif:0002-0067-0274:c:4/4 - Series005	124.865	1.03634	C4-CT ECAD +DOX 48h.tif:0007-0016-0379:c:4/4 - Series015	42.552	0.353167								C4-CT ECAD -DOX-1.tif:0005-0029-0490:c:4/4 - Series012	68.078	0.878668	C4-CT ECAD +DOX 48h.tif:0009-0003-0063:c:4/4 - Series018	29.783	0.384403
										C4-CT ECAD.tif:0002-0068-0285:c:4/4 - Series005	143.142	1.18803	C4-CT ECAD +DOX 48h.tif:0007-0017-0397:c:4/4 - Series015	33.915	0.281483								C4-CT ECAD -DOX-1.tif:0005-0030-0507:c:4/4 - Series012	99.069	1.27866	C4-CT ECAD +DOX 48h.tif:0009-0004-0144:c:4/4 - Series018	43.191	0.557457
										C4-CT ECAD.tif:0002-0069-0287:c:4/4 - Series005	104.845	0.870178	C4-CT ECAD +DOX 48h.tif:0007-0018-0413:c:4/4 - Series015	19.114	0.15864								C4-CT ECAD -DOX-1.tif:0005-0031-0559:c:4/4 - Series012	72.532	0.936155	C4-CT ECAD +DOX 48h.tif:0009-0005-0159:c:4/4 - Series018	32.575	0.420439
										C4-CT ECAD.tif:0002-0070-0285:c:4/4 - Series005	42.802	0.355242	C4-CT ECAD +DOX 48h.tif:0007-0019-0421:c:4/4 - Series015	54.779	0.454647								C4-CT ECAD -DOX-1.tif:0005-0032-0581:c:4/4 - Series012	116.706	1.5063	C4-CT ECAD +DOX 48h.tif:0009-0006-0236:c:4/4 - Series018	26.928	0.347554
										C4-CT ECAD.tif:0002-0071-0287:c:4/4 - Series005	141.599	1.17522	C4-CT ECAD +DOX 48h.tif:0007-0020-0489:c:4/4 - Series015	37.488	0.311138								C4-CT ECAD -DOX-1.tif:0005-0033-0596:c:4/4 - Series012	135.13	1.74409	C4-CT ECAD +DOX 48h.tif:0009-0007-0238:c:4/4 - Series018	45.476	0.586949
										C4-CT ECAD.tif:0002-0072-0294:c:4/4 - Series005	94.474	0.784102	C4-CT ECAD +DOX 48h.tif:0007-0021-0500:c:4/4 - Series015	30.707	0.254858								C4-CT ECAD -DOX-1.tif:0005-0034-0602:c:4/4 - Series012	110.026	1.42008	C4-CT ECAD +DOX 48h.tif:0009-0008-0245:c:4/4 - Series018	67.471	0.870834
										C4-CT ECAD.tif:0002-0073-0307:c:4/4 - Series005	79.703	0.661508	C4-CT ECAD +DOX 48h.tif:0007-0022-0524:c:4/4 - Series015	29.311	0.243271								C4-CT ECAD -DOX-1.tif:0005-0035-0610:c:4/4 - Series012	68.141	0.879481	C4-CT ECAD +DOX 48h.tif:0009-0009-0297:c:4/4 - Series018	23.659	0.305362
										C4-CT ECAD.tif:0002-0074-0306:c:4/4 - Series005	156.65	1.30014	C4-CT ECAD +DOX 48h.tif:0007-0023-0531:c:4/4 - Series015	15.808	0.131201								C4-CT ECAD -DOX-1.tif:0005-0036-0611:c:4/4 - Series012	109.788	1.41701	C4-CT ECAD +DOX 48h.tif:0009-0010-0316:c:4/4 - Series018	79.673	1.02832
										C4-CT ECAD.tif:0002-0075-0303:c:4/4 - Series005	135.959	1.12841	C4-CT ECAD +DOX 48h.tif:0007-0024-0551:c:4/4 - Series015	52.53	0.435981								C4-CT ECAD -DOX-1.tif:0005-0037-0617:c:4/4 - Series012	75.691	0.976927	C4-CT ECAD +DOX 48h.tif:0009-0011-0349:c:4/4 - Series018	16.578	0.213969
										C4-CT ECAD.tif:0002-0076-0309:c:4/4 - Series005	176.081	1.46141	C4-CT ECAD +DOX 48h.tif:0007-0025-0582:c:4/4 - Series015	14.669	0.121748								C4-CT ECAD -DOX-1.tif:0005-0038-0633:c:4/4 - Series012	61.982	0.799988	C4-CT ECAD +DOX 48h.tif:0009-0012-0367:c:4/4 - Series018	46.557	0.600901
										C4-CT ECAD.tif:0002-0077-0318:c:4/4 - Series005	159.83	1.32653	C4-CT ECAD +DOX 48h.tif:0007-0026-0595:c:4/4 - Series015	15.399	0.127806								C4-CT ECAD -DOX-1.tif:0005-0039-0639:c:4/4 - Series012	116.2	1.49977	C4-CT ECAD +DOX 48h.tif:0009-0013-0399:c:4/4 - Series018	55.642	0.718159
										C4-CT ECAD.tif:0002-0078-0326:c:4/4 - Series005	153.525	1.2742	C4-CT ECAD +DOX 48h.tif:0007-0027-0645:c:4/4 - Series015	52.739	0.437716								C4-CT ECAD -DOX-1.tif:0005-0040-0651:c:4/4 - Series012	76.579	0.988389	C4-CT ECAD +DOX 48h.tif:0009-0014-0427:c:4/4 - Series018	38.314	0.494511
										C4-CT ECAD.tif:0002-0079-0322:c:4/4 - Series005	106.055	0.88022	C4-CT ECAD +DOX 48h.tif:0007-0028-0639:c:4/4 - Series015	24.12	0.200188								C4-CT ECAD -DOX-1.tif:0005-0041-0684:c:4/4 - Series012	71.179	0.918692	C4-CT ECAD +DOX 48h.tif:0009-0015-0491:c:4/4 - Series018	47.848	0.617564
										C4-CT ECAD.tif:0002-0080-0320:c:4/4 - Series005	79.853	0.662752	C4-CT ECAD +DOX 48h.tif:0007-0029-0659:c:4/4 - Series015	91.445	0.758962								C4-CT ECAD -DOX-1.tif:0005-0042-0688:c:4/4 - Series012	69.19	0.89302	C4-CT ECAD +DOX 48h.tif:0009-0016-0498:c:4/4 - Series018	33.329	0.43017
										C4-CT ECAD.tif:0002-0081-0329:c:4/4 - Series005	70.347	0.583856	C4-CT ECAD +DOX 48h.tif:0007-0030-0668:c:4/4 - Series015	45.048	0.373883								C4-CT ECAD -DOX-1.tif:0005-0043-0697:c:4/4 - Series012	122.122	1.5762	C4-CT ECAD +DOX 48h.tif:0009-0017-0507:c:4/4 - Series018	75.867	0.979199
										C4-CT ECAD.tif:0002-0082-0328:c:4/4 - Series005	144.818	1.20194	C4-CT ECAD +DOX 48h.tif:0007-0031-0692:c:4/4 - Series015	96.46	0.800585								C4-CT ECAD -DOX-1.tif:0005-0044-0717:c:4/4 - Series012	62.188	0.802647	C4-CT ECAD +DOX 48h.tif:0009-0018-0550:c:4/4 - Series018	31.479	0.406293
										C4-CT ECAD.tif:0002-0083-0332:c:4/4 - Series005	122.748	1.01877	C4-CT ECAD +DOX 48h.tif:0007-0032-0696:c:4/4 - Series015	22.546	0.187124								C4-CT ECAD -DOX-1.tif:0005-0045-0722:c:4/4 - Series012	67.459	0.870679	C4-CT ECAD +DOX 48h.tif:0009-0019-0554:c:4/4 - Series018	34.383	0.443774
										C4-CT ECAD.tif:0002-0084-0332:c:4/4 - Series005	176.605	1.46576	C4-CT ECAD +DOX 48h.tif:0007-0033-0719:c:4/4 - Series015	58.989	0.489588								C4-CT ECAD -DOX-1.tif:0005-0046-0754:c:4/4 - Series012	105.647	1.36356	C4-CT ECAD +DOX 48h.tif:0009-0020-0554:c:4/4 - Series018	24.455	0.315635
										C4-CT ECAD.tif:0002-0085-0335:c:4/4 - Series005	69.736	0.578785	C4-CT ECAD +DOX 48h.tif:0007-0034-0724:c:4/4 - Series015	40.067	0.332542								C4-CT ECAD -DOX-1.tif:0005-0047-0788:c:4/4 - Series012	94.078	1.21424	C4-CT ECAD +DOX 48h.tif:0009-0021-0579:c:4/4 - Series018	19.477	0.251385
										C4-CT ECAD.tif:0002-0086-0356:c:4/4 - Series005	157.856	1.31015	C4-CT ECAD +DOX 48h.tif:0007-0035-0740:c:4/4 - Series015	39.512	0.327936								C4-CT ECAD -DOX-1.tif:0005-0048-0797:c:4/4 - Series012	133.657	1.72508	C4-CT ECAD +DOX 48h.tif:0009-0022-0631:c:4/4 - Series018	30.944	0.399388
										C4-CT ECAD.tif:0002-0087-0351:c:4/4 - Series005	80.077	0.664612	C4-CT ECAD +DOX 48h.tif:0007-0036-0751:c:4/4 - Series015	89.889	0.746048								C4-CT ECAD -DOX-1.tif:0005-0049-0836:c:4/4 - Series012	59.092	0.762688	C4-CT ECAD +DOX 48h.tif:0009-0023-0631:c:4/4 - Series018	31.176	0.402382
										C4-CT ECAD.tif:0002-0088-0359:c:4/4 - Series005	124.688	1.03487	C4-CT ECAD +DOX 48h.tif:0007-0037-0744:c:4/4 - Series015	35.485	0.294513								C4-CT ECAD -DOX-1.tif:0005-0050-0840:c:4/4 - Series012	131.183	1.69315	C4-CT ECAD +DOX 48h.tif:0009-0024-0645:c:4/4 - Series018	48.191	0.621991
										C4-CT ECAD.tif:0002-0089-0358:c:4/4 - Series005	171.722	1.42523	C4-CT ECAD +DOX 48h.tif:0007-0038-0812:c:4/4 - Series015	120.222	0.997801								C4-CT ECAD -DOX-1.tif:0005-0051-0833:c:4/4 - Series012	93.687	1.2092	C4-CT ECAD +DOX 48h.tif:0009-0025-0667:c:4/4 - Series018	40.496	0.522673
										C4-CT ECAD.tif:0002-0090-0362:c:4/4 - Series005	106.461	0.88359	C4-CT ECAD +DOX 48h.tif:0007-0039-0887:c:4/4 - Series015	40.313	0.334584								C4-CT ECAD -DOX-1.tif:0005-0052-0885:c:4/4 - Series012	55.422	0.71532	C4-CT ECAD +DOX 48h.tif:0009-0026-0666:c:4/4 - Series018	2.573	0.0332092
										C4-CT ECAD.tif:0002-0091-0356:c:4/4 - Series005	145.946	1.2113	C4-CT ECAD +DOX 48h.tif:0007-0040-0962:c:4/4 - Series015	22.25	0.184667								C4-CT ECAD -DOX-1.tif:0005-0053-0886:c:4/4 - Series012	40.469	0.522325	C4-CT ECAD +DOX 48h.tif:0009-0027-0715:c:4/4 - Series018	48.032	0.619939
										C4-CT ECAD.tif:0002-0092-0359:c:4/4 - Series005	142.201	1.18022	C4-CT ECAD +DOX 48h.tif:0007-0041-0997:c:4/4 - Series015	11.121	0.0923005								C4-CT ECAD -DOX-1.tif:0005-0054-0943:c:4/4 - Series012	117.207	1.51277	C4-CT ECAD +DOX 48h.tif:0009-0028-0723:c:4/4 - Series018	48.754	0.629257
										C4-CT ECAD.tif:0002-0093-0368:c:4/4 - Series005	151.303	1.25576	C4-CT ECAD +DOX 48h.tif:0008-0001-0040:c:4/4 - Series017	66.717	0.553728								C4-CT ECAD -DOX-1.tif:0005-0055-0962:c:4/4 - Series012	37.029	0.477925	C4-CT ECAD +DOX 48h.tif:0009-0029-0748:c:4/4 - Series018	22.016	0.284156
										C4-CT ECAD.tif:0002-0094-0360:c:4/4 - Series005	138.429	1.14891	C4-CT ECAD +DOX 48h.tif:0008-0002-0047:c:4/4 - Series017	63.898	0.530331								C4-CT ECAD -DOX-1.tif:0006-0001-0028:c:4/4 - Series014	71.021	0.916653	C4-CT ECAD +DOX 48h.tif:0009-0030-0754:c:4/4 - Series018	29.875	0.38559
										C4-CT ECAD.tif:0002-0095-0381:c:4/4 - Series005	182.888	1.51791	C4-CT ECAD +DOX 48h.tif:0008-0003-0043:c:4/4 - Series017	36.486	0.302821								C4-CT ECAD -DOX-1.tif:0006-0002-0027:c:4/4 - Series014	11.507	0.148518	C4-CT ECAD +DOX 48h.tif:0009-0031-0810:c:4/4 - Series018	21.537	0.277973
										C4-CT ECAD.tif:0002-0096-0380:c:4/4 - Series005	144.729	1.2012	C4-CT ECAD +DOX 48h.tif:0008-0004-0051:c:4/4 - Series017	45.822	0.380307								C4-CT ECAD -DOX-1.tif:0006-0003-0072:c:4/4 - Series014	53.666	0.692655	C4-CT ECAD +DOX 48h.tif:0009-0032-0831:c:4/4 - Series018	56.889	0.734254
										C4-CT ECAD.tif:0002-0097-0395:c:4/4 - Series005	121.184	1.00579	C4-CT ECAD +DOX 48h.tif:0008-0005-0103:c:4/4 - Series017	26.046	0.216173								C4-CT ECAD -DOX-1.tif:0006-0004-0064:c:4/4 - Series014	105.893	1.36674	C4-CT ECAD +DOX 48h.tif:0009-0033-0872:c:4/4 - Series018	23.826	0.307517
										C4-CT ECAD.tif:0002-0098-0393:c:4/4 - Series005	86.908	0.721307	C4-CT ECAD +DOX 48h.tif:0008-0006-0129:c:4/4 - Series017	70.07	0.581557								C4-CT ECAD -DOX-1.tif:0006-0005-0093:c:4/4 - Series014	62.882	0.811604	C4-CT ECAD +DOX 48h.tif:0009-0034-0892:c:4/4 - Series018	24.385	0.314732
										C4-CT ECAD.tif:0002-0099-0396:c:4/4 - Series005	137.847	1.14408	C4-CT ECAD +DOX 48h.tif:0008-0007-0137:c:4/4 - Series017	25.583	0.21233								C4-CT ECAD -DOX-1.tif:0006-0006-0113:c:4/4 - Series014	30.146	0.389088	C4-CT ECAD +DOX 48h.tif:0009-0035-0928:c:4/4 - Series018	35.334	0.456048
										C4-CT ECAD.tif:0002-0100-0394:c:4/4 - Series005	59.796	0.496286	C4-CT ECAD +DOX 48h.tif:0008-0008-0144:c:4/4 - Series017	53.93	0.4476								C4-CT ECAD -DOX-1.tif:0006-0007-0126:c:4/4 - Series014	21.132	0.272746	C4-CT ECAD +DOX 48h.tif:0009-0036-0985:c:4/4 - Series018	33.428	0.431448
										C4-CT ECAD.tif:0002-0101-0409:c:4/4 - Series005	56.473	0.468707	C4-CT ECAD +DOX 48h.tif:0008-0009-0157:c:4/4 - Series017	42.537	0.353043								C4-CT ECAD -DOX-1.tif:0006-0008-0159:c:4/4 - Series014	90.044	1.16218	C4-CT ECAD +DOX 48h.tif:0009-0037-0976:c:4/4 - Series018	18.92	0.244196
										C4-CT ECAD.tif:0002-0102-0419:c:4/4 - Series005	170.771	1.41734	C4-CT ECAD +DOX 48h.tif:0008-0010-0167:c:4/4 - Series017	50.738	0.421108								C4-CT ECAD -DOX-1.tif:0006-0009-0169:c:4/4 - Series014	86.292	1.11375	C4-CT ECAD +DOX 48h.tif:0009-0038-0994:c:4/4 - Series018	52.67	0.6798
										C4-CT ECAD.tif:0002-0103-0422:c:4/4 - Series005	164.547	1.36568	C4-CT ECAD +DOX 48h.tif:0008-0011-0184:c:4/4 - Series017	93.254	0.773976								C4-CT ECAD -DOX-1.tif:0006-0010-0166:c:4/4 - Series014	95.247	1.22933	C4-CT ECAD +DOX 48h.tif:0010-0001-0038:c:4/4 - Series020	15.214	0.196364
										C4-CT ECAD.tif:0002-0104-0446:c:4/4 - Series005	157.194	1.30466	C4-CT ECAD +DOX 48h.tif:0008-0012-0199:c:4/4 - Series017	24.263	0.201375								C4-CT ECAD -DOX-1.tif:0006-0011-0185:c:4/4 - Series014	33.834	0.436688	C4-CT ECAD +DOX 48h.tif:0010-0002-0070:c:4/4 - Series020	15.879	0.204947
										C4-CT ECAD.tif:0002-0105-0454:c:4/4 - Series005	153.407	1.27323	C4-CT ECAD +DOX 48h.tif:0008-0013-0205:c:4/4 - Series017	87.346	0.724942								C4-CT ECAD -DOX-1.tif:0006-0012-0212:c:4/4 - Series014	65.584	0.846479	C4-CT ECAD +DOX 48h.tif:0010-0003-0115:c:4/4 - Series020	25.9	0.334286
										C4-CT ECAD.tif:0002-0106-0437:c:4/4 - Series005	165.614	1.37454	C4-CT ECAD +DOX 48h.tif:0008-0014-0258:c:4/4 - Series017	39.316	0.326309								C4-CT ECAD -DOX-1.tif:0006-0013-0238:c:4/4 - Series014	16.312	0.210535	C4-CT ECAD +DOX 48h.tif:0010-0004-0134:c:4/4 - Series020	28.575	0.368811
										C4-CT ECAD.tif:0002-0107-0444:c:4/4 - Series005	57.672	0.478658	C4-CT ECAD +DOX 48h.tif:0008-0015-0267:c:4/4 - Series017	20.48	0.169977								C4-CT ECAD -DOX-1.tif:0006-0014-0282:c:4/4 - Series014	135.849	1.75337	C4-CT ECAD +DOX 48h.tif:0010-0005-0158:c:4/4 - Series020	39.281	0.506991
										C4-CT ECAD.tif:0002-0108-0448:c:4/4 - Series005	164.878	1.36843	C4-CT ECAD +DOX 48h.tif:0008-0016-0267:c:4/4 - Series017	20.586	0.170857								C4-CT ECAD -DOX-1.tif:0006-0015-0297:c:4/4 - Series014	20.075	0.259104	C4-CT ECAD +DOX 48h.tif:0010-0006-0176:c:4/4 - Series020	36.266	0.468077
										C4-CT ECAD.tif:0002-0109-0472:c:4/4 - Series005	162.892	1.35195	C4-CT ECAD +DOX 48h.tif:0008-0017-0282:c:4/4 - Series017	22.268	0.184817								C4-CT ECAD -DOX-1.tif:0006-0016-0294:c:4/4 - Series014	81.956	1.05779	C4-CT ECAD +DOX 48h.tif:0010-0007-0225:c:4/4 - Series020	56.386	0.727762
										C4-CT ECAD.tif:0002-0110-0460:c:4/4 - Series005	86.404	0.717124	C4-CT ECAD +DOX 48h.tif:0008-0018-0332:c:4/4 - Series017	41.634	0.345548								C4-CT ECAD -DOX-1.tif:0006-0017-0309:c:4/4 - Series014	26.961	0.34798	C4-CT ECAD +DOX 48h.tif:0010-0008-0213:c:4/4 - Series020	17.738	0.228941
										C4-CT ECAD.tif:0002-0111-0493:c:4/4 - Series005	146.197	1.21338	C4-CT ECAD +DOX 48h.tif:0008-0019-0323:c:4/4 - Series017	35.645	0.295841								C4-CT ECAD -DOX-1.tif:0006-0018-0352:c:4/4 - Series014	53.342	0.688474	C4-CT ECAD +DOX 48h.tif:0010-0009-0263:c:4/4 - Series020	20.752	0.267842
										C4-CT ECAD.tif:0002-0112-0491:c:4/4 - Series005	81.819	0.67907	C4-CT ECAD +DOX 48h.tif:0008-0020-0335:c:4/4 - Series017	68.275	0.566659								C4-CT ECAD -DOX-1.tif:0006-0019-0393:c:4/4 - Series014	26.536	0.342494	C4-CT ECAD +DOX 48h.tif:0010-0010-0283:c:4/4 - Series020	24.947	0.321986
										C4-CT ECAD.tif:0002-0113-0502:c:4/4 - Series005	76.996	0.63904	C4-CT ECAD +DOX 48h.tif:0008-0021-0340:c:4/4 - Series017	32.972	0.273656								C4-CT ECAD -DOX-1.tif:0006-0020-0439:c:4/4 - Series014	43.516	0.561652	C4-CT ECAD +DOX 48h.tif:0010-0011-0341:c:4/4 - Series020	32.343	0.417444
										C4-CT ECAD.tif:0002-0114-0529:c:4/4 - Series005	188.461	1.56416	C4-CT ECAD +DOX 48h.tif:0008-0022-0374:c:4/4 - Series017	23.019	0.19105								C4-CT ECAD -DOX-1.tif:0006-0021-0469:c:4/4 - Series014	88.096	1.13704	C4-CT ECAD +DOX 48h.tif:0010-0012-0353:c:4/4 - Series020	61.37	0.792089
										C4-CT ECAD.tif:0002-0115-0519:c:4/4 - Series005	152.51	1.26578	C4-CT ECAD +DOX 48h.tif:0008-0023-0389:c:4/4 - Series017	133.851	1.11092								C4-CT ECAD -DOX-1.tif:0006-0022-0492:c:4/4 - Series014	40.779	0.526326	C4-CT ECAD +DOX 48h.tif:0010-0013-0350:c:4/4 - Series020	26.828	0.346263
										C4-CT ECAD.tif:0002-0116-0524:c:4/4 - Series005	142.678	1.18418	C4-CT ECAD +DOX 48h.tif:0008-0024-0390:c:4/4 - Series017	13.352	0.110817								C4-CT ECAD -DOX-1.tif:0006-0023-0485:c:4/4 - Series014	18.448	0.238104	C4-CT ECAD +DOX 48h.tif:0010-0014-0357:c:4/4 - Series020	11.167	0.14413
										C4-CT ECAD.tif:0002-0117-0521:c:4/4 - Series005	102.805	0.853246	C4-CT ECAD +DOX 48h.tif:0008-0025-0401:c:4/4 - Series017	53.785	0.446397								C4-CT ECAD -DOX-1.tif:0006-0024-0490:c:4/4 - Series014	38.68	0.499234	C4-CT ECAD +DOX 48h.tif:0010-0015-0401:c:4/4 - Series020	11.642	0.150261
										C4-CT ECAD.tif:0002-0118-0542:c:4/4 - Series005	126.152	1.04702	C4-CT ECAD +DOX 48h.tif:0008-0026-0425:c:4/4 - Series017	44.759	0.371484								C4-CT ECAD -DOX-1.tif:0006-0025-0491:c:4/4 - Series014	44.943	0.58007	C4-CT ECAD +DOX 48h.tif:0010-0016-0401:c:4/4 - Series020	10.286	0.132759
										C4-CT ECAD.tif:0002-0119-0547:c:4/4 - Series005	88.318	0.733009	C4-CT ECAD +DOX 48h.tif:0008-0027-0464:c:4/4 - Series017	64.216	0.532971								C4-CT ECAD -DOX-1.tif:0006-0026-0504:c:4/4 - Series014	18.583	0.239847	C4-CT ECAD +DOX 48h.tif:0010-0017-0477:c:4/4 - Series020	46.822	0.604321
										C4-CT ECAD.tif:0002-0120-0575:c:4/4 - Series005	165.737	1.37556	C4-CT ECAD +DOX 48h.tif:0008-0028-0466:c:4/4 - Series017	159.385	1.32284								C4-CT ECAD -DOX-1.tif:0006-0027-0520:c:4/4 - Series014	55.135	0.711616	C4-CT ECAD +DOX 48h.tif:0010-0018-0468:c:4/4 - Series020	21.607	0.278877
										C4-CT ECAD.tif:0002-0121-0580:c:4/4 - Series005	118.667	0.984895	C4-CT ECAD +DOX 48h.tif:0008-0029-0469:c:4/4 - Series017	37.154	0.308365								C4-CT ECAD -DOX-1.tif:0006-0028-0538:c:4/4 - Series014	41.591	0.536806	C4-CT ECAD +DOX 48h.tif:0010-0019-0517:c:4/4 - Series020	27.785	0.358615
										C4-CT ECAD.tif:0002-0122-0590:c:4/4 - Series005	135.647	1.12582	C4-CT ECAD +DOX 48h.tif:0008-0030-0476:c:4/4 - Series017	42.018	0.348735								C4-CT ECAD -DOX-1.tif:0006-0029-0537:c:4/4 - Series014	51.643	0.666545	C4-CT ECAD +DOX 48h.tif:0010-0020-0532:c:4/4 - Series020	41.687	0.538045
										C4-CT ECAD.tif:0002-0123-0602:c:4/4 - Series005	141.952	1.17815	C4-CT ECAD +DOX 48h.tif:0008-0031-0483:c:4/4 - Series017	39.991	0.331912								C4-CT ECAD -DOX-1.tif:0006-0030-0550:c:4/4 - Series014	108.396	1.39904	C4-CT ECAD +DOX 48h.tif:0010-0021-0544:c:4/4 - Series020	29.942	0.386455
										C4-CT ECAD.tif:0002-0124-0610:c:4/4 - Series005	121.857	1.01137	C4-CT ECAD +DOX 48h.tif:0008-0032-0512:c:4/4 - Series017	43.694	0.362645								C4-CT ECAD -DOX-1.tif:0006-0031-0567:c:4/4 - Series014	28.474	0.367508	C4-CT ECAD +DOX 48h.tif:0010-0022-0547:c:4/4 - Series020	35.582	0.459249
										C4-CT ECAD.tif:0002-0125-0606:c:4/4 - Series005	140.395	1.16523	C4-CT ECAD +DOX 48h.tif:0008-0033-0553:c:4/4 - Series017	68.432	0.567962								C4-CT ECAD -DOX-1.tif:0006-0032-0573:c:4/4 - Series014	50.659	0.653845	C4-CT ECAD +DOX 48h.tif:0010-0023-0596:c:4/4 - Series020	72.685	0.93813
										C4-CT ECAD.tif:0002-0126-0621:c:4/4 - Series005	141.292	1.17268	C4-CT ECAD +DOX 48h.tif:0008-0034-0578:c:4/4 - Series017	39.088	0.324417								C4-CT ECAD -DOX-1.tif:0006-0033-0610:c:4/4 - Series014	22.505	0.290467	C4-CT ECAD +DOX 48h.tif:0010-0024-0642:c:4/4 - Series020	46.918	0.605561
										C4-CT ECAD.tif:0002-0127-0635:c:4/4 - Series005	106.377	0.882893	C4-CT ECAD +DOX 48h.tif:0008-0035-0599:c:4/4 - Series017	101.945	0.846109								C4-CT ECAD -DOX-1.tif:0006-0034-0616:c:4/4 - Series014	56.167	0.724935	C4-CT ECAD +DOX 48h.tif:0010-0025-0728:c:4/4 - Series020	25.4	0.327832
										C4-CT ECAD.tif:0002-0128-0631:c:4/4 - Series005	115.603	0.959465	C4-CT ECAD +DOX 48h.tif:0008-0036-0615:c:4/4 - Series017	99.553	0.826256								C4-CT ECAD -DOX-1.tif:0006-0035-0617:c:4/4 - Series014	104.247	1.34549	C4-CT ECAD +DOX 48h.tif:0010-0026-0719:c:4/4 - Series020	54.632	0.705123
										C4-CT ECAD.tif:0002-0129-0649:c:4/4 - Series005	72.502	0.601742	C4-CT ECAD +DOX 48h.tif:0008-0037-0610:c:4/4 - Series017	52.024	0.431781								C4-CT ECAD -DOX-1.tif:0006-0036-0633:c:4/4 - Series014	59.423	0.76696	C4-CT ECAD +DOX 48h.tif:0010-0027-0745:c:4/4 - Series020	29.83	0.385009
										C4-CT ECAD.tif:0002-0130-0644:c:4/4 - Series005	161.619	1.34138	C4-CT ECAD +DOX 48h.tif:0008-0038-0622:c:4/4 - Series017	72.869	0.604788								C4-CT ECAD -DOX-1.tif:0006-0037-0634:c:4/4 - Series014	42.446	0.547841	C4-CT ECAD +DOX 48h.tif:0010-0028-0829:c:4/4 - Series020	1.623	0.0209477
										C4-CT ECAD.tif:0002-0131-0652:c:4/4 - Series005	118.179	0.980845	C4-CT ECAD +DOX 48h.tif:0008-0039-0625:c:4/4 - Series017	107.059	0.888553								C4-CT ECAD -DOX-1.tif:0006-0038-0629:c:4/4 - Series014	74.259	0.958445	C4-CT ECAD +DOX 48h.tif:0010-0029-0887:c:4/4 - Series020	25.085	0.323767
										C4-CT ECAD.tif:0002-0132-0673:c:4/4 - Series005	148.493	1.23244	C4-CT ECAD +DOX 48h.tif:0008-0040-0635:c:4/4 - Series017	81.876	0.679543								C4-CT ECAD -DOX-1.tif:0006-0039-0682:c:4/4 - Series014	74.337	0.959452		40.3427	0.520695
										C4-CT ECAD.tif:0002-0133-0668:c:4/4 - Series005	68.429	0.567937	C4-CT ECAD +DOX 48h.tif:0008-0041-0667:c:4/4 - Series017	88.506	0.734569								C4-CT ECAD -DOX-1.tif:0006-0040-0731:c:4/4 - Series014	95.365	1.23086
										C4-CT ECAD.tif:0002-0134-0668:c:4/4 - Series005	157.554	1.30764	C4-CT ECAD +DOX 48h.tif:0008-0042-0665:c:4/4 - Series017	55.502	0.460648								C4-CT ECAD -DOX-1.tif:0006-0041-0743:c:4/4 - Series014	46.236	0.596758
										C4-CT ECAD.tif:0002-0135-0670:c:4/4 - Series005	147.518	1.22435	C4-CT ECAD +DOX 48h.tif:0008-0043-0677:c:4/4 - Series017	52.965	0.439591								C4-CT ECAD -DOX-1.tif:0006-0042-0740:c:4/4 - Series014	32.342	0.417431
										C4-CT ECAD.tif:0002-0136-0704:c:4/4 - Series005	98.592	0.81828	C4-CT ECAD +DOX 48h.tif:0008-0044-0724:c:4/4 - Series017	34.937	0.289965								C4-CT ECAD -DOX-1.tif:0006-0043-0761:c:4/4 - Series014	91.966	1.18699
										C4-CT ECAD.tif:0002-0137-0680:c:4/4 - Series005	99.89	0.829053	C4-CT ECAD +DOX 48h.tif:0008-0045-0730:c:4/4 - Series017	100.065	0.830505								C4-CT ECAD -DOX-1.tif:0006-0044-0765:c:4/4 - Series014	70.724	0.912819
										C4-CT ECAD.tif:0002-0138-0692:c:4/4 - Series005	147.474	1.22398	C4-CT ECAD +DOX 48h.tif:0008-0046-0749:c:4/4 - Series017	88.928	0.738072								C4-CT ECAD -DOX-1.tif:0006-0045-0778:c:4/4 - Series014	86.06	1.11076
										C4-CT ECAD.tif:0002-0139-0687:c:4/4 - Series005	65.067	0.540034	C4-CT ECAD +DOX 48h.tif:0008-0047-0770:c:4/4 - Series017	40.443	0.335663								C4-CT ECAD -DOX-1.tif:0006-0046-0772:c:4/4 - Series014	117.326	1.5143
										C4-CT ECAD.tif:0002-0140-0693:c:4/4 - Series005	126.598	1.05072	C4-CT ECAD +DOX 48h.tif:0008-0048-0782:c:4/4 - Series017	66.049	0.548184								C4-CT ECAD -DOX-1.tif:0006-0047-0799:c:4/4 - Series014	109.631	1.41498
										C4-CT ECAD.tif:0002-0141-0705:c:4/4 - Series005	154.448	1.28187	C4-CT ECAD +DOX 48h.tif:0008-0049-0840:c:4/4 - Series017	134.854	1.11924								C4-CT ECAD -DOX-1.tif:0006-0048-0796:c:4/4 - Series014	47.811	0.617086
										C4-CT ECAD.tif:0002-0142-0726:c:4/4 - Series005	90.681	0.752621	C4-CT ECAD +DOX 48h.tif:0008-0050-0865:c:4/4 - Series017	23.764	0.197233								C4-CT ECAD -DOX-1.tif:0006-0049-0836:c:4/4 - Series014	67.164	0.866871
										C4-CT ECAD.tif:0002-0143-0719:c:4/4 - Series005	73.866	0.613062	C4-CT ECAD +DOX 48h.tif:0008-0051-0865:c:4/4 - Series017	53.735	0.445982								C4-CT ECAD -DOX-1.tif:0006-0050-0846:c:4/4 - Series014	102.553	1.32363
										C4-CT ECAD.tif:0002-0144-0738:c:4/4 - Series005	161.126	1.33729	C4-CT ECAD +DOX 48h.tif:0008-0052-0883:c:4/4 - Series017	34.238	0.284164								C4-CT ECAD -DOX-1.tif:0006-0051-0840:c:4/4 - Series014	94.638	1.22147
										C4-CT ECAD.tif:0002-0145-0730:c:4/4 - Series005	112.978	0.937679	C4-CT ECAD +DOX 48h.tif:0008-0053-0903:c:4/4 - Series017	69.114	0.573622								C4-CT ECAD -DOX-1.tif:0006-0052-0859:c:4/4 - Series014	130.449	1.68368
										C4-CT ECAD.tif:0002-0146-0743:c:4/4 - Series005	123	1.02086	C4-CT ECAD +DOX 48h.tif:0008-0054-0929:c:4/4 - Series017	34.665	0.287708								C4-CT ECAD -DOX-1.tif:0006-0053-0864:c:4/4 - Series014	79.452	1.02547
										C4-CT ECAD.tif:0002-0147-0744:c:4/4 - Series005	60.074	0.498594	C4-CT ECAD +DOX 48h.tif:0008-0055-0938:c:4/4 - Series017	48.098	0.399197								C4-CT ECAD -DOX-1.tif:0006-0054-0877:c:4/4 - Series014	106.132	1.36982
										C4-CT ECAD.tif:0002-0148-0771:c:4/4 - Series005	146.029	1.21199	C4-CT ECAD +DOX 48h.tif:0008-0056-0942:c:4/4 - Series017	31.506	0.261489								C4-CT ECAD -DOX-1.tif:0006-0055-0890:c:4/4 - Series014	135.363	1.7471
										C4-CT ECAD.tif:0002-0149-0775:c:4/4 - Series005	163.463	1.35669	C4-CT ECAD +DOX 48h.tif:0008-0057-0947:c:4/4 - Series017	24.021	0.199366								C4-CT ECAD -DOX-1.tif:0006-0056-0892:c:4/4 - Series014	51.006	0.658323
										C4-CT ECAD.tif:0002-0150-0763:c:4/4 - Series005	70.943	0.588803	C4-CT ECAD +DOX 48h.tif:0008-0058-0964:c:4/4 - Series017	45.916	0.381087								C4-CT ECAD -DOX-1.tif:0006-0057-0925:c:4/4 - Series014	115.12	1.48583
										C4-CT ECAD.tif:0002-0151-0776:c:4/4 - Series005	88.963	0.738362	C4-CT ECAD +DOX 48h.tif:0009-0001-0017:c:4/4 - Series019	24.656	0.204636								C4-CT ECAD -DOX-1.tif:0006-0058-0930:c:4/4 - Series014	80.066	1.03339
										C4-CT ECAD.tif:0002-0152-0780:c:4/4 - Series005	116.224	0.964619	C4-CT ECAD +DOX 48h.tif:0009-0002-0027:c:4/4 - Series019	78.493	0.651465								C4-CT ECAD -DOX-1.tif:0006-0059-0947:c:4/4 - Series014	96.531	1.2459
										C4-CT ECAD.tif:0002-0153-0793:c:4/4 - Series005	72.528	0.601958	C4-CT ECAD +DOX 48h.tif:0009-0003-0026:c:4/4 - Series019	25.877	0.21477								C4-CT ECAD -DOX-1.tif:0006-0060-0952:c:4/4 - Series014	79.405	1.02486
										C4-CT ECAD.tif:0002-0154-0799:c:4/4 - Series005	67.02	0.556243	C4-CT ECAD +DOX 48h.tif:0009-0004-0050:c:4/4 - Series019	85.116	0.706434								C4-CT ECAD -DOX-1.tif:0006-0061-0942:c:4/4 - Series014	70.408	0.908741
										C4-CT ECAD.tif:0002-0155-0811:c:4/4 - Series005	130.335	1.08174	C4-CT ECAD +DOX 48h.tif:0009-0005-0041:c:4/4 - Series019	55.178	0.457958								C4-CT ECAD -DOX-1.tif:0006-0062-0975:c:4/4 - Series014	93.259	1.20367
										C4-CT ECAD.tif:0002-0156-0804:c:4/4 - Series005	168.697	1.40013	C4-CT ECAD +DOX 48h.tif:0009-0006-0064:c:4/4 - Series019	33.351	0.276802								C4-CT ECAD -DOX-1.tif:0006-0063-0976:c:4/4 - Series014	120.746	1.55844
										C4-CT ECAD.tif:0002-0157-0833:c:4/4 - Series005	137.394	1.14032	C4-CT ECAD +DOX 48h.tif:0009-0007-0094:c:4/4 - Series019	53.628	0.445094								C4-CT ECAD -DOX-1.tif:0006-0064-0978:c:4/4 - Series014	65.597	0.846646
										C4-CT ECAD.tif:0002-0158-0828:c:4/4 - Series005	120.16	0.997287	C4-CT ECAD +DOX 48h.tif:0009-0008-0095:c:4/4 - Series019	39.848	0.330725								C4-CT ECAD -DOX-1.tif:0006-0065-0985:c:4/4 - Series014	86.669	1.11862
										C4-CT ECAD.tif:0002-0159-0828:c:4/4 - Series005	116.482	0.966761	C4-CT ECAD +DOX 48h.tif:0009-0009-0113:c:4/4 - Series019	91.855	0.762365								C4-CT ECAD -DOX-1.tif:0007-0001-0109:c:4/4 - Series016	85.145	1.09895
										C4-CT ECAD.tif:0002-0160-0826:c:4/4 - Series005	143.444	1.19054	C4-CT ECAD +DOX 48h.tif:0009-0010-0124:c:4/4 - Series019	53.06	0.44038								C4-CT ECAD -DOX-1.tif:0007-0002-0130:c:4/4 - Series016	70.696	0.912458
										C4-CT ECAD.tif:0002-0161-0831:c:4/4 - Series005	157.316	1.30567	C4-CT ECAD +DOX 48h.tif:0009-0011-0139:c:4/4 - Series019	96.437	0.800394								C4-CT ECAD -DOX-1.tif:0007-0003-0169:c:4/4 - Series016	15.355	0.198184
										C4-CT ECAD.tif:0002-0162-0850:c:4/4 - Series005	93.026	0.772084	C4-CT ECAD +DOX 48h.tif:0009-0012-0142:c:4/4 - Series019	73.748	0.612083								C4-CT ECAD -DOX-1.tif:0007-0004-0170:c:4/4 - Series016	39.446	0.509121
										C4-CT ECAD.tif:0002-0163-0852:c:4/4 - Series005	194.179	1.61162	C4-CT ECAD +DOX 48h.tif:0009-0013-0150:c:4/4 - Series019	47.173	0.39152								C4-CT ECAD -DOX-1.tif:0007-0005-0189:c:4/4 - Series016	10.815	0.139587
										C4-CT ECAD.tif:0002-0164-0854:c:4/4 - Series005	68.918	0.571996	C4-CT ECAD +DOX 48h.tif:0009-0014-0163:c:4/4 - Series019	57.129	0.474151								C4-CT ECAD -DOX-1.tif:0007-0006-0207:c:4/4 - Series016	69.107	0.891949
										C4-CT ECAD.tif:0002-0165-0863:c:4/4 - Series005	116.755	0.969026	C4-CT ECAD +DOX 48h.tif:0009-0015-0159:c:4/4 - Series019	27.761	0.230407								C4-CT ECAD -DOX-1.tif:0007-0007-0193:c:4/4 - Series016	33.633	0.434094
										C4-CT ECAD.tif:0002-0166-0863:c:4/4 - Series005	102.307	0.849113	C4-CT ECAD +DOX 48h.tif:0009-0016-0181:c:4/4 - Series019	63.697	0.528663								C4-CT ECAD -DOX-1.tif:0007-0008-0241:c:4/4 - Series016	72.569	0.936632
										C4-CT ECAD.tif:0002-0167-0861:c:4/4 - Series005	137.39	1.14029	C4-CT ECAD +DOX 48h.tif:0009-0017-0201:c:4/4 - Series019	78.204	0.649066								C4-CT ECAD -DOX-1.tif:0007-0009-0245:c:4/4 - Series016	70.705	0.912574
										C4-CT ECAD.tif:0002-0168-0872:c:4/4 - Series005	131.346	1.09013	C4-CT ECAD +DOX 48h.tif:0009-0018-0200:c:4/4 - Series019	75.034	0.622756								C4-CT ECAD -DOX-1.tif:0007-0010-0288:c:4/4 - Series016	21.247	0.27423
										C4-CT ECAD.tif:0002-0169-0890:c:4/4 - Series005	100.876	0.837236	C4-CT ECAD +DOX 48h.tif:0009-0019-0220:c:4/4 - Series019	116.463	0.966603								C4-CT ECAD -DOX-1.tif:0007-0011-0287:c:4/4 - Series016	53.64	0.69232
										C4-CT ECAD.tif:0002-0170-0891:c:4/4 - Series005	69.687	0.578378	C4-CT ECAD +DOX 48h.tif:0009-0020-0239:c:4/4 - Series019	28.902	0.239877								C4-CT ECAD -DOX-1.tif:0007-0012-0338:c:4/4 - Series016	82.037	1.05883
										C4-CT ECAD.tif:0002-0171-0895:c:4/4 - Series005	63.693	0.52863	C4-CT ECAD +DOX 48h.tif:0009-0021-0258:c:4/4 - Series019	82.745	0.686755								C4-CT ECAD -DOX-1.tif:0007-0013-0335:c:4/4 - Series016	71.32	0.920512
										C4-CT ECAD.tif:0002-0172-0909:c:4/4 - Series005	96.392	0.800021	C4-CT ECAD +DOX 48h.tif:0009-0022-0275:c:4/4 - Series019	83.973	0.696947								C4-CT ECAD -DOX-1.tif:0007-0014-0347:c:4/4 - Series016	83.864	1.08241
										C4-CT ECAD.tif:0002-0173-0907:c:4/4 - Series005	81.532	0.676688	C4-CT ECAD +DOX 48h.tif:0009-0023-0292:c:4/4 - Series019	68.044	0.564742								C4-CT ECAD -DOX-1.tif:0007-0015-0354:c:4/4 - Series016	33.662	0.434468
										C4-CT ECAD.tif:0002-0174-0916:c:4/4 - Series005	148.001	1.22836	C4-CT ECAD +DOX 48h.tif:0009-0024-0286:c:4/4 - Series019	91.683	0.760937								C4-CT ECAD -DOX-1.tif:0007-0016-0362:c:4/4 - Series016	112.447	1.45133
										C4-CT ECAD.tif:0002-0175-0921:c:4/4 - Series005	143.549	1.19141	C4-CT ECAD +DOX 48h.tif:0009-0025-0315:c:4/4 - Series019	95.956	0.796402								C4-CT ECAD -DOX-1.tif:0007-0017-0370:c:4/4 - Series016	34.806	0.449234
										C4-CT ECAD.tif:0002-0176-0945:c:4/4 - Series005	98.256	0.815491	C4-CT ECAD +DOX 48h.tif:0009-0026-0317:c:4/4 - Series019	26.075	0.216414								C4-CT ECAD -DOX-1.tif:0007-0018-0401:c:4/4 - Series016	26.812	0.346057
										C4-CT ECAD.tif:0002-0177-0942:c:4/4 - Series005	114.764	0.952502	C4-CT ECAD +DOX 48h.tif:0009-0027-0320:c:4/4 - Series019	15.388	0.127715								C4-CT ECAD -DOX-1.tif:0007-0019-0405:c:4/4 - Series016	72.452	0.935122
										C4-CT ECAD.tif:0002-0178-0934:c:4/4 - Series005	114.019	0.946319	C4-CT ECAD +DOX 48h.tif:0009-0028-0328:c:4/4 - Series019	54.685	0.453867								C4-CT ECAD -DOX-1.tif:0007-0020-0410:c:4/4 - Series016	65.411	0.844246
										C4-CT ECAD.tif:0002-0179-0933:c:4/4 - Series005	78.506	0.651573	C4-CT ECAD +DOX 48h.tif:0009-0029-0339:c:4/4 - Series019	22.85	0.189647								C4-CT ECAD -DOX-1.tif:0007-0021-0421:c:4/4 - Series016	42.974	0.554656
										C4-CT ECAD.tif:0002-0180-0939:c:4/4 - Series005	109.387	0.907875	C4-CT ECAD +DOX 48h.tif:0009-0030-0360:c:4/4 - Series019	34.724	0.288197								C4-CT ECAD -DOX-1.tif:0007-0022-0425:c:4/4 - Series016	40.957	0.528623
										C4-CT ECAD.tif:0002-0181-0956:c:4/4 - Series005	95.212	0.790227	C4-CT ECAD +DOX 48h.tif:0009-0031-0371:c:4/4 - Series019	17.764	0.147435								C4-CT ECAD -DOX-1.tif:0007-0023-0445:c:4/4 - Series016	81.436	1.05108
										C4-CT ECAD.tif:0002-0182-0964:c:4/4 - Series005	126.87	1.05298	C4-CT ECAD +DOX 48h.tif:0009-0032-0384:c:4/4 - Series019	94.804	0.786841								C4-CT ECAD -DOX-1.tif:0007-0024-0485:c:4/4 - Series016	49.665	0.641015
										C4-CT ECAD.tif:0002-0183-0957:c:4/4 - Series005	120.885	1.0033	C4-CT ECAD +DOX 48h.tif:0009-0033-0391:c:4/4 - Series019	56.048	0.465179								C4-CT ECAD -DOX-1.tif:0007-0025-0495:c:4/4 - Series016	73.918	0.954044
										C4-CT ECAD.tif:0002-0184-0991:c:4/4 - Series005	107.879	0.895359	C4-CT ECAD +DOX 48h.tif:0009-0034-0430:c:4/4 - Series019	41.486	0.34432								C4-CT ECAD -DOX-1.tif:0007-0026-0506:c:4/4 - Series016	42.13	0.543763
										C4-CT ECAD.tif:0002-0185-0978:c:4/4 - Series005	113.312	0.940451	C4-CT ECAD +DOX 48h.tif:0009-0035-0439:c:4/4 - Series019	38.354	0.318325								C4-CT ECAD -DOX-1.tif:0007-0027-0529:c:4/4 - Series016	47.082	0.607677
										C4-CT ECAD.tif:0002-0186-0998:c:4/4 - Series005	48.61	0.403446	C4-CT ECAD +DOX 48h.tif:0009-0036-0456:c:4/4 - Series019	47.097	0.390889								C4-CT ECAD -DOX-1.tif:0007-0028-0536:c:4/4 - Series016	71.547	0.923442
										C4-CT ECAD.tif:0002-0187-0995:c:4/4 - Series005	87.038	0.722386	C4-CT ECAD +DOX 48h.tif:0009-0037-0464:c:4/4 - Series019	43.787	0.363417								C4-CT ECAD -DOX-1.tif:0007-0029-0558:c:4/4 - Series016	68.743	0.887251
										C4-CT ECAD.tif:0003-0001-0022:c:4/4 - Series007	104.105	0.864036	C4-CT ECAD +DOX 48h.tif:0009-0038-0466:c:4/4 - Series019	38.778	0.321844								C4-CT ECAD -DOX-1.tif:0007-0030-0579:c:4/4 - Series016	46.552	0.600837
										C4-CT ECAD.tif:0003-0002-0022:c:4/4 - Series007	155.086	1.28716	C4-CT ECAD +DOX 48h.tif:0009-0039-0497:c:4/4 - Series019	61.119	0.507267								C4-CT ECAD -DOX-1.tif:0007-0031-0633:c:4/4 - Series016	31.2	0.402692
										C4-CT ECAD.tif:0003-0003-0028:c:4/4 - Series007	171.049	1.41965	C4-CT ECAD +DOX 48h.tif:0009-0040-0509:c:4/4 - Series019	33.117	0.27486								C4-CT ECAD -DOX-1.tif:0007-0032-0633:c:4/4 - Series016	63.841	0.823982
										C4-CT ECAD.tif:0003-0004-0034:c:4/4 - Series007	84.733	0.703255	C4-CT ECAD +DOX 48h.tif:0009-0041-0519:c:4/4 - Series019	41.118	0.341265								C4-CT ECAD -DOX-1.tif:0007-0033-0662:c:4/4 - Series016	47.014	0.6068
										C4-CT ECAD.tif:0003-0005-0055:c:4/4 - Series007	117.756	0.977334	C4-CT ECAD +DOX 48h.tif:0009-0042-0535:c:4/4 - Series019	37.617	0.312208								C4-CT ECAD -DOX-1.tif:0007-0034-0676:c:4/4 - Series016	34.637	0.447052
										C4-CT ECAD.tif:0003-0006-0052:c:4/4 - Series007	98.006	0.813416	C4-CT ECAD +DOX 48h.tif:0009-0043-0547:c:4/4 - Series019	18.143	0.150581								C4-CT ECAD -DOX-1.tif:0007-0035-0693:c:4/4 - Series016	79.597	1.02734
										C4-CT ECAD.tif:0003-0007-0063:c:4/4 - Series007	137.67	1.14261	C4-CT ECAD +DOX 48h.tif:0009-0044-0548:c:4/4 - Series019	34.984	0.290355								C4-CT ECAD -DOX-1.tif:0007-0036-0713:c:4/4 - Series016	51.997	0.671114
										C4-CT ECAD.tif:0003-0008-0059:c:4/4 - Series007	123.28	1.02318	C4-CT ECAD +DOX 48h.tif:0009-0045-0561:c:4/4 - Series019	22.5	0.186742								C4-CT ECAD -DOX-1.tif:0007-0037-0735:c:4/4 - Series016	61.663	0.795871
										C4-CT ECAD.tif:0003-0009-0052:c:4/4 - Series007	54.902	0.455668	C4-CT ECAD +DOX 48h.tif:0009-0046-0578:c:4/4 - Series019	40.02	0.332152								C4-CT ECAD -DOX-1.tif:0007-0038-0714:c:4/4 - Series016	31.014	0.400291
										C4-CT ECAD.tif:0003-0010-0071:c:4/4 - Series007	160.561	1.3326	C4-CT ECAD +DOX 48h.tif:0009-0047-0596:c:4/4 - Series019	28.898	0.239843								C4-CT ECAD -DOX-1.tif:0007-0039-0731:c:4/4 - Series016	53.773	0.694037
										C4-CT ECAD.tif:0003-0011-0063:c:4/4 - Series007	102.077	0.847204	C4-CT ECAD +DOX 48h.tif:0009-0048-0609:c:4/4 - Series019	12.894	0.107016								C4-CT ECAD -DOX-1.tif:0007-0040-0739:c:4/4 - Series016	37.214	0.480313
										C4-CT ECAD.tif:0003-0012-0062:c:4/4 - Series007	160.82	1.33475	C4-CT ECAD +DOX 48h.tif:0009-0049-0617:c:4/4 - Series019	88.062	0.730884								C4-CT ECAD -DOX-1.tif:0007-0041-0803:c:4/4 - Series016	58.813	0.759087
										C4-CT ECAD.tif:0003-0013-0069:c:4/4 - Series007	187.909	1.55958	C4-CT ECAD +DOX 48h.tif:0009-0050-0615:c:4/4 - Series019	31.929	0.265								C4-CT ECAD -DOX-1.tif:0007-0042-0821:c:4/4 - Series016	39.571	0.510734
										C4-CT ECAD.tif:0003-0014-0078:c:4/4 - Series007	115.653	0.95988	C4-CT ECAD +DOX 48h.tif:0009-0051-0613:c:4/4 - Series019	15.037	0.124802								C4-CT ECAD -DOX-1.tif:0007-0043-0856:c:4/4 - Series016	105.017	1.35543
										C4-CT ECAD.tif:0003-0015-0087:c:4/4 - Series007	129.6	1.07564	C4-CT ECAD +DOX 48h.tif:0009-0052-0661:c:4/4 - Series019	22	0.182592								C4-CT ECAD -DOX-1.tif:0007-0044-0840:c:4/4 - Series016	124.058	1.60119
										C4-CT ECAD.tif:0003-0016-0086:c:4/4 - Series007	170.247	1.41299	C4-CT ECAD +DOX 48h.tif:0009-0053-0679:c:4/4 - Series019	29.139	0.241844								C4-CT ECAD -DOX-1.tif:0007-0045-0875:c:4/4 - Series016	72.696	0.938272
										C4-CT ECAD.tif:0003-0017-0088:c:4/4 - Series007	138.836	1.15229	C4-CT ECAD +DOX 48h.tif:0009-0054-0687:c:4/4 - Series019	18.835	0.156324								C4-CT ECAD -DOX-1.tif:0007-0046-0903:c:4/4 - Series016	127.953	1.65146
										C4-CT ECAD.tif:0003-0018-0089:c:4/4 - Series007	113.846	0.944883	C4-CT ECAD +DOX 48h.tif:0009-0055-0698:c:4/4 - Series019	31.396	0.260576								C4-CT ECAD -DOX-1.tif:0007-0047-0940:c:4/4 - Series016	33.434	0.431525
										C4-CT ECAD.tif:0003-0019-0093:c:4/4 - Series007	109.027	0.904887	C4-CT ECAD +DOX 48h.tif:0009-0056-0725:c:4/4 - Series019	14.806	0.122885								C4-CT ECAD -DOX-1.tif:0007-0048-0988:c:4/4 - Series016	34.099	0.440108
										C4-CT ECAD.tif:0003-0020-0090:c:4/4 - Series007	105.702	0.87729	C4-CT ECAD +DOX 48h.tif:0009-0057-0739:c:4/4 - Series019	25.119	0.208479								C4-CT ECAD -DOX-1.tif:0008-0001-0083:c:4/4 - Series018	70.767	0.913374
										C4-CT ECAD.tif:0003-0021-0104:c:4/4 - Series007	102.304	0.849088	C4-CT ECAD +DOX 48h.tif:0009-0058-0733:c:4/4 - Series019	18.64	0.154706								C4-CT ECAD -DOX-1.tif:0008-0002-0112:c:4/4 - Series018	53.557	0.691249
										C4-CT ECAD.tif:0003-0022-0107:c:4/4 - Series007	106.314	0.88237	C4-CT ECAD +DOX 48h.tif:0009-0059-0757:c:4/4 - Series019	35.126	0.291534								C4-CT ECAD -DOX-1.tif:0008-0003-0138:c:4/4 - Series018	23.543	0.303864
										C4-CT ECAD.tif:0003-0023-0107:c:4/4 - Series007	127.553	1.05865	C4-CT ECAD +DOX 48h.tif:0009-0060-0824:c:4/4 - Series019	86.388	0.716991								C4-CT ECAD -DOX-1.tif:0008-0004-0152:c:4/4 - Series018	32.961	0.425421
										C4-CT ECAD.tif:0003-0024-0128:c:4/4 - Series007	150.956	1.25288	C4-CT ECAD +DOX 48h.tif:0009-0061-0872:c:4/4 - Series019	28.122	0.233403								C4-CT ECAD -DOX-1.tif:0008-0005-0168:c:4/4 - Series018	22.354	0.288518
										C4-CT ECAD.tif:0003-0025-0118:c:4/4 - Series007	168.402	1.39768	C4-CT ECAD +DOX 48h.tif:0009-0062-0870:c:4/4 - Series019	15.67	0.130056								C4-CT ECAD -DOX-1.tif:0008-0006-0192:c:4/4 - Series018	56.947	0.735003
										C4-CT ECAD.tif:0003-0026-0121:c:4/4 - Series007	172.099	1.42836	C4-CT ECAD +DOX 48h.tif:0009-0063-0874:c:4/4 - Series019	14.452	0.119947								C4-CT ECAD -DOX-1.tif:0008-0007-0193:c:4/4 - Series018	74.656	0.963569
										C4-CT ECAD.tif:0003-0027-0127:c:4/4 - Series007	159.533	1.32407	C4-CT ECAD +DOX 48h.tif:0010-0001-0018:c:4/4 - Series021	121.772	1.01067								C4-CT ECAD -DOX-1.tif:0008-0008-0178:c:4/4 - Series018	53.704	0.693146
										C4-CT ECAD.tif:0003-0028-0132:c:4/4 - Series007	124.09	1.0299	C4-CT ECAD +DOX 48h.tif:0010-0002-0020:c:4/4 - Series021	27.238	0.226066								C4-CT ECAD -DOX-1.tif:0008-0009-0234:c:4/4 - Series018	18.057	0.233058
										C4-CT ECAD.tif:0003-0029-0130:c:4/4 - Series007	110.836	0.919901	C4-CT ECAD +DOX 48h.tif:0010-0003-0038:c:4/4 - Series021	98.368	0.816421								C4-CT ECAD -DOX-1.tif:0008-0010-0242:c:4/4 - Series018	44.716	0.57714
										C4-CT ECAD.tif:0003-0030-0130:c:4/4 - Series007	63.245	0.524912	C4-CT ECAD +DOX 48h.tif:0010-0004-0049:c:4/4 - Series021	103.876	0.862135								C4-CT ECAD -DOX-1.tif:0008-0011-0271:c:4/4 - Series018	41.92	0.541052
										C4-CT ECAD.tif:0003-0031-0141:c:4/4 - Series007	70.748	0.587184	C4-CT ECAD +DOX 48h.tif:0010-0005-0060:c:4/4 - Series021	86.087	0.714493								C4-CT ECAD -DOX-1.tif:0008-0012-0301:c:4/4 - Series018	64.128	0.827686
										C4-CT ECAD.tif:0003-0032-0148:c:4/4 - Series007	96.793	0.803349	C4-CT ECAD +DOX 48h.tif:0010-0006-0066:c:4/4 - Series021	108.059	0.896853								C4-CT ECAD -DOX-1.tif:0008-0013-0309:c:4/4 - Series018	22.79	0.294146
										C4-CT ECAD.tif:0003-0033-0151:c:4/4 - Series007	188.257	1.56247	C4-CT ECAD +DOX 48h.tif:0010-0007-0071:c:4/4 - Series021	19.872	0.164931								C4-CT ECAD -DOX-1.tif:0008-0014-0315:c:4/4 - Series018	80.505	1.03906
										C4-CT ECAD.tif:0003-0034-0144:c:4/4 - Series007	138.536	1.1498	C4-CT ECAD +DOX 48h.tif:0010-0008-0073:c:4/4 - Series021	52.798	0.438205								C4-CT ECAD -DOX-1.tif:0008-0015-0338:c:4/4 - Series018	62.529	0.807048
										C4-CT ECAD.tif:0003-0035-0153:c:4/4 - Series007	139.682	1.15931	C4-CT ECAD +DOX 48h.tif:0010-0009-0087:c:4/4 - Series021	109.925	0.91234								C4-CT ECAD -DOX-1.tif:0008-0016-0365:c:4/4 - Series018	54.138	0.698747
										C4-CT ECAD.tif:0003-0036-0157:c:4/4 - Series007	87.882	0.72939	C4-CT ECAD +DOX 48h.tif:0010-0010-0116:c:4/4 - Series021	119.543	0.992166								C4-CT ECAD -DOX-1.tif:0008-0017-0355:c:4/4 - Series018	48.234	0.622546
										C4-CT ECAD.tif:0003-0037-0153:c:4/4 - Series007	109.668	0.910207	C4-CT ECAD +DOX 48h.tif:0010-0011-0124:c:4/4 - Series021	52.833	0.438496								C4-CT ECAD -DOX-1.tif:0008-0018-0372:c:4/4 - Series018	72.731	0.938723
										C4-CT ECAD.tif:0003-0038-0171:c:4/4 - Series007	76.412	0.634193	C4-CT ECAD +DOX 48h.tif:0010-0012-0129:c:4/4 - Series021	68.231	0.566294								C4-CT ECAD -DOX-1.tif:0008-0019-0415:c:4/4 - Series018	31.159	0.402162
										C4-CT ECAD.tif:0003-0039-0175:c:4/4 - Series007	168.943	1.40217	C4-CT ECAD +DOX 48h.tif:0010-0013-0140:c:4/4 - Series021	65.498	0.543611								C4-CT ECAD -DOX-1.tif:0008-0020-0403:c:4/4 - Series018	48.214	0.622288
										C4-CT ECAD.tif:0003-0040-0172:c:4/4 - Series007	79.572	0.66042	C4-CT ECAD +DOX 48h.tif:0010-0014-0135:c:4/4 - Series021	41.89	0.347673								C4-CT ECAD -DOX-1.tif:0008-0021-0420:c:4/4 - Series018	21.535	0.277948
										C4-CT ECAD.tif:0003-0041-0195:c:4/4 - Series007	102.805	0.853246	C4-CT ECAD +DOX 48h.tif:0010-0015-0147:c:4/4 - Series021	69.999	0.580968								C4-CT ECAD -DOX-1.tif:0008-0022-0423:c:4/4 - Series018	47.444	0.612349
										C4-CT ECAD.tif:0003-0042-0196:c:4/4 - Series007	102.245	0.848598	C4-CT ECAD +DOX 48h.tif:0010-0016-0156:c:4/4 - Series021	14.481	0.120187								C4-CT ECAD -DOX-1.tif:0008-0023-0431:c:4/4 - Series018	53.011	0.684202
										C4-CT ECAD.tif:0003-0043-0194:c:4/4 - Series007	77.475	0.643016	C4-CT ECAD +DOX 48h.tif:0010-0017-0166:c:4/4 - Series021	66.724	0.553786								C4-CT ECAD -DOX-1.tif:0008-0024-0432:c:4/4 - Series018	47.73	0.616041
										C4-CT ECAD.tif:0003-0044-0207:c:4/4 - Series007	122.491	1.01663	C4-CT ECAD +DOX 48h.tif:0010-0018-0173:c:4/4 - Series021	58.746	0.487572								C4-CT ECAD -DOX-1.tif:0008-0025-0450:c:4/4 - Series018	59.047	0.762107
										C4-CT ECAD.tif:0003-0045-0206:c:4/4 - Series007	90.508	0.751185	C4-CT ECAD +DOX 48h.tif:0010-0019-0170:c:4/4 - Series021	34.157	0.283491								C4-CT ECAD -DOX-1.tif:0008-0026-0469:c:4/4 - Series018	73.991	0.954986
										C4-CT ECAD.tif:0003-0046-0208:c:4/4 - Series007	165.739	1.37558	C4-CT ECAD +DOX 48h.tif:0010-0020-0198:c:4/4 - Series021	84.234	0.699113								C4-CT ECAD -DOX-1.tif:0008-0027-0493:c:4/4 - Series018	61.713	0.796516
										C4-CT ECAD.tif:0003-0047-0214:c:4/4 - Series007	176.548	1.46529	C4-CT ECAD +DOX 48h.tif:0010-0021-0192:c:4/4 - Series021	48.206	0.400093								C4-CT ECAD -DOX-1.tif:0008-0028-0514:c:4/4 - Series018	59.8	0.771826
										C4-CT ECAD.tif:0003-0048-0213:c:4/4 - Series007	129.351	1.07357	C4-CT ECAD +DOX 48h.tif:0010-0022-0191:c:4/4 - Series021	57.674	0.478674								C4-CT ECAD -DOX-1.tif:0008-0029-0522:c:4/4 - Series018	75.702	0.977069
										C4-CT ECAD.tif:0003-0049-0236:c:4/4 - Series007	114.753	0.952411	C4-CT ECAD +DOX 48h.tif:0010-0023-0196:c:4/4 - Series021	62.594	0.519509								C4-CT ECAD -DOX-1.tif:0008-0030-0542:c:4/4 - Series018	92.506	1.19395
										C4-CT ECAD.tif:0003-0050-0230:c:4/4 - Series007	116.88	0.970064	C4-CT ECAD +DOX 48h.tif:0010-0024-0201:c:4/4 - Series021	66.424	0.551296								C4-CT ECAD -DOX-1.tif:0008-0031-0552:c:4/4 - Series018	61.239	0.790399
										C4-CT ECAD.tif:0003-0051-0233:c:4/4 - Series007	101.573	0.843021	C4-CT ECAD +DOX 48h.tif:0010-0025-0199:c:4/4 - Series021	29.861	0.247836								C4-CT ECAD -DOX-1.tif:0008-0032-0579:c:4/4 - Series018	87.101	1.12419
										C4-CT ECAD.tif:0003-0052-0232:c:4/4 - Series007	151.921	1.26089	C4-CT ECAD +DOX 48h.tif:0010-0026-0219:c:4/4 - Series021	20.04	0.166325								C4-CT ECAD -DOX-1.tif:0008-0033-0591:c:4/4 - Series018	75.837	0.978812
										C4-CT ECAD.tif:0003-0053-0254:c:4/4 - Series007	121.919	1.01189	C4-CT ECAD +DOX 48h.tif:0010-0027-0236:c:4/4 - Series021	31.452	0.261041								C4-CT ECAD -DOX-1.tif:0008-0034-0599:c:4/4 - Series018	32.91	0.424762
										C4-CT ECAD.tif:0003-0054-0259:c:4/4 - Series007	142.502	1.18272	C4-CT ECAD +DOX 48h.tif:0010-0028-0292:c:4/4 - Series021	18.104	0.150257								C4-CT ECAD -DOX-1.tif:0008-0035-0640:c:4/4 - Series018	41.423	0.534638
										C4-CT ECAD.tif:0003-0055-0246:c:4/4 - Series007	98.714	0.819292	C4-CT ECAD +DOX 48h.tif:0010-0029-0307:c:4/4 - Series021	33.594	0.278819								C4-CT ECAD -DOX-1.tif:0008-0036-0648:c:4/4 - Series018	84.871	1.09541
										C4-CT ECAD.tif:0003-0056-0246:c:4/4 - Series007	125.662	1.04295	C4-CT ECAD +DOX 48h.tif:0010-0030-0326:c:4/4 - Series021	64.67	0.536739								C4-CT ECAD -DOX-1.tif:0008-0037-0662:c:4/4 - Series018	81.121	1.04701
										C4-CT ECAD.tif:0003-0057-0255:c:4/4 - Series007	157.56	1.30769	C4-CT ECAD +DOX 48h.tif:0010-0031-0333:c:4/4 - Series021	39.772	0.330094								C4-CT ECAD -DOX-1.tif:0008-0038-0689:c:4/4 - Series018	56.667	0.731389
										C4-CT ECAD.tif:0003-0058-0255:c:4/4 - Series007	118.161	0.980696	C4-CT ECAD +DOX 48h.tif:0010-0032-0353:c:4/4 - Series021	36.724	0.304797								C4-CT ECAD -DOX-1.tif:0008-0039-0714:c:4/4 - Series018	76.159	0.982968
										C4-CT ECAD.tif:0003-0059-0260:c:4/4 - Series007	76.318	0.633413	C4-CT ECAD +DOX 48h.tif:0010-0033-0358:c:4/4 - Series021	72.527	0.601949								C4-CT ECAD -DOX-1.tif:0008-0040-0742:c:4/4 - Series018	71.135	0.918124
										C4-CT ECAD.tif:0003-0060-0258:c:4/4 - Series007	105.724	0.877473	C4-CT ECAD +DOX 48h.tif:0010-0034-0369:c:4/4 - Series021	64.909	0.538722								C4-CT ECAD -DOX-1.tif:0008-0041-0858:c:4/4 - Series018	97.103	1.25329
										C4-CT ECAD.tif:0003-0061-0260:c:4/4 - Series007	129.793	1.07724	C4-CT ECAD +DOX 48h.tif:0010-0035-0365:c:4/4 - Series021	28.567	0.237096								C4-CT ECAD -DOX-1.tif:0008-0042-0941:c:4/4 - Series018	74.522	0.961839
										C4-CT ECAD.tif:0003-0062-0265:c:4/4 - Series007	133.193	1.10546	C4-CT ECAD +DOX 48h.tif:0010-0036-0371:c:4/4 - Series021	20.167	0.167379								C4-CT ECAD -DOX-1.tif:0008-0043-0954:c:4/4 - Series018	45.392	0.585865
										C4-CT ECAD.tif:0003-0063-0263:c:4/4 - Series007	122.366	1.0156	C4-CT ECAD +DOX 48h.tif:0010-0037-0370:c:4/4 - Series021	45.928	0.381187								C4-CT ECAD -DOX-1.tif:0008-0044-0982:c:4/4 - Series018	76.193	0.983407
										C4-CT ECAD.tif:0003-0064-0268:c:4/4 - Series007	115.044	0.954826	C4-CT ECAD +DOX 48h.tif:0010-0038-0377:c:4/4 - Series021	64.021	0.531352								C4-CT ECAD -DOX-1.tif:0009-0001-0165:c:4/4 - Series020	60.659	0.782913
										C4-CT ECAD.tif:0003-0065-0272:c:4/4 - Series007	89.287	0.741051	C4-CT ECAD +DOX 48h.tif:0010-0039-0388:c:4/4 - Series021	67.483	0.560086								C4-CT ECAD -DOX-1.tif:0009-0002-0179:c:4/4 - Series020	96.821	1.24965
										C4-CT ECAD.tif:0003-0066-0267:c:4/4 - Series007	122.71	1.01845	C4-CT ECAD +DOX 48h.tif:0010-0040-0386:c:4/4 - Series021	33.717	0.27984								C4-CT ECAD -DOX-1.tif:0009-0003-0188:c:4/4 - Series020	101.185	1.30597
										C4-CT ECAD.tif:0003-0067-0273:c:4/4 - Series007	99.628	0.826878	C4-CT ECAD +DOX 48h.tif:0010-0041-0398:c:4/4 - Series021	71.256	0.5914								C4-CT ECAD -DOX-1.tif:0009-0004-0189:c:4/4 - Series020	44.087	0.569021
										C4-CT ECAD.tif:0003-0068-0275:c:4/4 - Series007	162.087	1.34527	C4-CT ECAD +DOX 48h.tif:0010-0042-0400:c:4/4 - Series021	58.023	0.481571								C4-CT ECAD -DOX-1.tif:0009-0005-0202:c:4/4 - Series020	90.629	1.16973
										C4-CT ECAD.tif:0003-0069-0284:c:4/4 - Series007	166.688	1.38345	C4-CT ECAD +DOX 48h.tif:0010-0043-0416:c:4/4 - Series021	19.463	0.161536								C4-CT ECAD -DOX-1.tif:0009-0006-0223:c:4/4 - Series020	111.956	1.44499
										C4-CT ECAD.tif:0003-0070-0296:c:4/4 - Series007	134.832	1.11906	C4-CT ECAD +DOX 48h.tif:0010-0044-0429:c:4/4 - Series021	63.331	0.525626								C4-CT ECAD -DOX-1.tif:0009-0007-0236:c:4/4 - Series020	75.681	0.976798
										C4-CT ECAD.tif:0003-0071-0303:c:4/4 - Series007	52.999	0.439874	C4-CT ECAD +DOX 48h.tif:0010-0045-0441:c:4/4 - Series021	81.351	0.675185								C4-CT ECAD -DOX-1.tif:0009-0008-0263:c:4/4 - Series020	123.202	1.59014
										C4-CT ECAD.tif:0003-0072-0309:c:4/4 - Series007	102.858	0.853686	C4-CT ECAD +DOX 48h.tif:0010-0046-0450:c:4/4 - Series021	65.98	0.547611								C4-CT ECAD -DOX-1.tif:0009-0009-0263:c:4/4 - Series020	139.838	1.80486
										C4-CT ECAD.tif:0003-0073-0317:c:4/4 - Series007	80.624	0.669152	C4-CT ECAD +DOX 48h.tif:0010-0047-0447:c:4/4 - Series021	134.709	1.11804								C4-CT ECAD -DOX-1.tif:0009-0010-0264:c:4/4 - Series020	106.172	1.37034
										C4-CT ECAD.tif:0003-0074-0311:c:4/4 - Series007	150.914	1.25253	C4-CT ECAD +DOX 48h.tif:0010-0048-0451:c:4/4 - Series021	66.51	0.55201								C4-CT ECAD -DOX-1.tif:0009-0011-0276:c:4/4 - Series020	58.923	0.760506
										C4-CT ECAD.tif:0003-0075-0317:c:4/4 - Series007	187.423	1.55555	C4-CT ECAD +DOX 48h.tif:0010-0049-0480:c:4/4 - Series021	81.726	0.678298								C4-CT ECAD -DOX-1.tif:0009-0012-0273:c:4/4 - Series020	83.051	1.07192
										C4-CT ECAD.tif:0003-0076-0315:c:4/4 - Series007	91.902	0.762755	C4-CT ECAD +DOX 48h.tif:0010-0050-0469:c:4/4 - Series021	35.732	0.296563								C4-CT ECAD -DOX-1.tif:0009-0013-0287:c:4/4 - Series020	37.294	0.481346
										C4-CT ECAD.tif:0003-0077-0322:c:4/4 - Series007	61.741	0.512429	C4-CT ECAD +DOX 48h.tif:0010-0051-0486:c:4/4 - Series021	75.732	0.62855								C4-CT ECAD -DOX-1.tif:0009-0014-0299:c:4/4 - Series020	89.597	1.15641
										C4-CT ECAD.tif:0003-0078-0332:c:4/4 - Series007	89.669	0.744222	C4-CT ECAD +DOX 48h.tif:0010-0052-0507:c:4/4 - Series021	67.388	0.559297								C4-CT ECAD -DOX-1.tif:0009-0015-0300:c:4/4 - Series020	96.383	1.24399
										C4-CT ECAD.tif:0003-0079-0334:c:4/4 - Series007	158.403	1.31469	C4-CT ECAD +DOX 48h.tif:0010-0053-0501:c:4/4 - Series021	51.747	0.429482								C4-CT ECAD -DOX-1.tif:0009-0016-0309:c:4/4 - Series020	53.408	0.689326
										C4-CT ECAD.tif:0003-0080-0331:c:4/4 - Series007	109.766	0.91102	C4-CT ECAD +DOX 48h.tif:0010-0054-0501:c:4/4 - Series021	40.708	0.337862								C4-CT ECAD -DOX-1.tif:0009-0017-0330:c:4/4 - Series020	102.884	1.3279
										C4-CT ECAD.tif:0003-0081-0338:c:4/4 - Series007	85.988	0.713671	C4-CT ECAD +DOX 48h.tif:0010-0055-0535:c:4/4 - Series021	122.859	1.01969								C4-CT ECAD -DOX-1.tif:0009-0018-0331:c:4/4 - Series020	107.917	1.39286
										C4-CT ECAD.tif:0003-0082-0342:c:4/4 - Series007	93.207	0.773586	C4-CT ECAD +DOX 48h.tif:0010-0056-0564:c:4/4 - Series021	167.09	1.38679								C4-CT ECAD -DOX-1.tif:0009-0019-0343:c:4/4 - Series020	67.844	0.875648
										C4-CT ECAD.tif:0003-0083-0350:c:4/4 - Series007	123.966	1.02888	C4-CT ECAD +DOX 48h.tif:0010-0057-0582:c:4/4 - Series021	45.144	0.37468								C4-CT ECAD -DOX-1.tif:0009-0020-0340:c:4/4 - Series020	79.047	1.02024
										C4-CT ECAD.tif:0003-0084-0353:c:4/4 - Series007	127.099	1.05488	C4-CT ECAD +DOX 48h.tif:0010-0058-0620:c:4/4 - Series021	162.588	1.34942								C4-CT ECAD -DOX-1.tif:0009-0021-0344:c:4/4 - Series020	106.179	1.37043
										C4-CT ECAD.tif:0003-0085-0350:c:4/4 - Series007	63.623	0.528049	C4-CT ECAD +DOX 48h.tif:0010-0059-0630:c:4/4 - Series021	125.474	1.04139								C4-CT ECAD -DOX-1.tif:0009-0022-0384:c:4/4 - Series020	63.06	0.813902
										C4-CT ECAD.tif:0003-0086-0361:c:4/4 - Series007	104.161	0.864501	C4-CT ECAD +DOX 48h.tif:0010-0060-0631:c:4/4 - Series021	84.456	0.700956								C4-CT ECAD -DOX-1.tif:0009-0023-0358:c:4/4 - Series020	107.199	1.38359
										C4-CT ECAD.tif:0003-0087-0358:c:4/4 - Series007	128.383	1.06553	C4-CT ECAD +DOX 48h.tif:0010-0061-0627:c:4/4 - Series021	29.404	0.244043								C4-CT ECAD -DOX-1.tif:0009-0024-0379:c:4/4 - Series020	87.892	1.1344
										C4-CT ECAD.tif:0003-0088-0360:c:4/4 - Series007	131.046	1.08764	C4-CT ECAD +DOX 48h.tif:0010-0062-0638:c:4/4 - Series021	24.499	0.203333								C4-CT ECAD -DOX-1.tif:0009-0025-0376:c:4/4 - Series020	23.296	0.300676
										C4-CT ECAD.tif:0003-0089-0360:c:4/4 - Series007	66.758	0.554068	C4-CT ECAD +DOX 48h.tif:0010-0063-0662:c:4/4 - Series021	35.37	0.293559								C4-CT ECAD -DOX-1.tif:0009-0026-0407:c:4/4 - Series020	113.587	1.46604
										C4-CT ECAD.tif:0003-0090-0362:c:4/4 - Series007	51.353	0.426212	C4-CT ECAD +DOX 48h.tif:0010-0064-0730:c:4/4 - Series021	85.785	0.711986								C4-CT ECAD -DOX-1.tif:0009-0027-0420:c:4/4 - Series020	69.296	0.894389
										C4-CT ECAD.tif:0003-0091-0365:c:4/4 - Series007	87.641	0.72739	C4-CT ECAD +DOX 48h.tif:0010-0065-0731:c:4/4 - Series021	175.723	1.45844								C4-CT ECAD -DOX-1.tif:0009-0028-0434:c:4/4 - Series020	83.228	1.07421
										C4-CT ECAD.tif:0003-0092-0372:c:4/4 - Series007	168.01	1.39443	C4-CT ECAD +DOX 48h.tif:0010-0066-0754:c:4/4 - Series021	72.436	0.601194								C4-CT ECAD -DOX-1.tif:0009-0029-0446:c:4/4 - Series020	97.066	1.25281
										C4-CT ECAD.tif:0003-0093-0379:c:4/4 - Series007	87.14	0.723232	C4-CT ECAD +DOX 48h.tif:0010-0067-0738:c:4/4 - Series021	90.412	0.750389								C4-CT ECAD -DOX-1.tif:0009-0030-0435:c:4/4 - Series020	39.718	0.512632
										C4-CT ECAD.tif:0003-0094-0384:c:4/4 - Series007	103.467	0.858741	C4-CT ECAD +DOX 48h.tif:0010-0068-0755:c:4/4 - Series021	108.016	0.896496								C4-CT ECAD -DOX-1.tif:0009-0031-0458:c:4/4 - Series020	83.879	1.08261
										C4-CT ECAD.tif:0003-0095-0384:c:4/4 - Series007	168.154	1.39562	C4-CT ECAD +DOX 48h.tif:0010-0069-0751:c:4/4 - Series021	41.137	0.341423								C4-CT ECAD -DOX-1.tif:0009-0032-0464:c:4/4 - Series020	20.727	0.267519
										C4-CT ECAD.tif:0003-0096-0384:c:4/4 - Series007	108.789	0.902911	C4-CT ECAD +DOX 48h.tif:0010-0070-0761:c:4/4 - Series021	83.408	0.692258								C4-CT ECAD -DOX-1.tif:0009-0033-0490:c:4/4 - Series020	68.577	0.885109
										C4-CT ECAD.tif:0003-0097-0388:c:4/4 - Series007	48.143	0.39957	C4-CT ECAD +DOX 48h.tif:0010-0071-0784:c:4/4 - Series021	166.996	1.38601								C4-CT ECAD -DOX-1.tif:0009-0034-0522:c:4/4 - Series020	79.285	1.02331
										C4-CT ECAD.tif:0003-0098-0395:c:4/4 - Series007	156.795	1.30134	C4-CT ECAD +DOX 48h.tif:0010-0072-0797:c:4/4 - Series021	169.073	1.40325								C4-CT ECAD -DOX-1.tif:0009-0035-0507:c:4/4 - Series020	75.515	0.974656
										C4-CT ECAD.tif:0003-0099-0394:c:4/4 - Series007	145.625	1.20864	C4-CT ECAD +DOX 48h.tif:0010-0073-0801:c:4/4 - Series021	179.679	1.49127								C4-CT ECAD -DOX-1.tif:0009-0036-0529:c:4/4 - Series020	157.134	2.02809
										C4-CT ECAD.tif:0003-0100-0403:c:4/4 - Series007	100.99	0.838182	C4-CT ECAD +DOX 48h.tif:0010-0074-0836:c:4/4 - Series021	32.778	0.272046								C4-CT ECAD -DOX-1.tif:0009-0037-0561:c:4/4 - Series020	59.626	0.76958
										C4-CT ECAD.tif:0003-0101-0395:c:4/4 - Series007	166.687	1.38344	C4-CT ECAD +DOX 48h.tif:0010-0075-0865:c:4/4 - Series021	44.523	0.369526								C4-CT ECAD -DOX-1.tif:0009-0038-0555:c:4/4 - Series020	110.916	1.43157
										C4-CT ECAD.tif:0003-0102-0401:c:4/4 - Series007	111.746	0.927453	C4-CT ECAD +DOX 48h.tif:0010-0076-0864:c:4/4 - Series021	13.227	0.10978								C4-CT ECAD -DOX-1.tif:0009-0039-0566:c:4/4 - Series020	118.137	1.52477
										C4-CT ECAD.tif:0003-0103-0407:c:4/4 - Series007	25.085	0.208197	C4-CT ECAD +DOX 48h.tif:0010-0077-0884:c:4/4 - Series021	14.727	0.122229								C4-CT ECAD -DOX-1.tif:0009-0040-0573:c:4/4 - Series020	76.614	0.98884
										C4-CT ECAD.tif:0003-0104-0417:c:4/4 - Series007	122.107	1.01345	C4-CT ECAD +DOX 48h.tif:0010-0078-0895:c:4/4 - Series021	28.5	0.23654								C4-CT ECAD -DOX-1.tif:0009-0041-0571:c:4/4 - Series020	155.196	2.00308
										C4-CT ECAD.tif:0003-0105-0427:c:4/4 - Series007	135.566	1.12515	C4-CT ECAD +DOX 48h.tif:0010-0079-0910:c:4/4 - Series021	14.682	0.121856								C4-CT ECAD -DOX-1.tif:0009-0042-0593:c:4/4 - Series020	70.221	0.906327
										C4-CT ECAD.tif:0003-0106-0420:c:4/4 - Series007	86.391	0.717016	C4-CT ECAD +DOX 48h.tif:0010-0080-0940:c:4/4 - Series021	70.395	0.584254								C4-CT ECAD -DOX-1.tif:0009-0043-0620:c:4/4 - Series020	53.594	0.691726
										C4-CT ECAD.tif:0003-0107-0424:c:4/4 - Series007	119.767	0.994025	C4-CT ECAD +DOX 48h.tif:0010-0081-0938:c:4/4 - Series021	24.262	0.201366								C4-CT ECAD -DOX-1.tif:0009-0044-0649:c:4/4 - Series020	43.977	0.567602
										C4-CT ECAD.tif:0003-0108-0430:c:4/4 - Series007	73.624	0.611054	C4-CT ECAD +DOX 48h.tif:0010-0082-0944:c:4/4 - Series021	34.5	0.286338								C4-CT ECAD -DOX-1.tif:0010-0001-0064:c:4/4 - Series022	67.138	0.866536
										C4-CT ECAD.tif:0003-0109-0431:c:4/4 - Series007	52.518	0.435881	C4-CT ECAD +DOX 48h.tif:0010-0083-0956:c:4/4 - Series021	22.895	0.190021								C4-CT ECAD -DOX-1.tif:0010-0002-0064:c:4/4 - Series022	68.168	0.87983
										C4-CT ECAD.tif:0003-0110-0442:c:4/4 - Series007	120.65	1.00135	C4-CT ECAD +DOX 48h.tif:0010-0084-0977:c:4/4 - Series021	24.155	0.200478								C4-CT ECAD -DOX-1.tif:0010-0003-0090:c:4/4 - Series022	56.891	0.73428
										C4-CT ECAD.tif:0003-0111-0439:c:4/4 - Series007	181.69	1.50796		50.8371	0.42193								C4-CT ECAD -DOX-1.tif:0010-0004-0148:c:4/4 - Series022	107.028	1.38139
										C4-CT ECAD.tif:0003-0112-0442:c:4/4 - Series007	138.723	1.15135											C4-CT ECAD -DOX-1.tif:0010-0005-0154:c:4/4 - Series022	27.657	0.356963
										C4-CT ECAD.tif:0003-0113-0438:c:4/4 - Series007	111.473	0.925188											C4-CT ECAD -DOX-1.tif:0010-0006-0187:c:4/4 - Series022	80.421	1.03798
										C4-CT ECAD.tif:0003-0114-0442:c:4/4 - Series007	146.943	1.21958											C4-CT ECAD -DOX-1.tif:0010-0007-0204:c:4/4 - Series022	78.409	1.01201
										C4-CT ECAD.tif:0003-0115-0441:c:4/4 - Series007	112.11	0.930475											C4-CT ECAD -DOX-1.tif:0010-0008-0209:c:4/4 - Series022	112.296	1.44938
										C4-CT ECAD.tif:0003-0116-0457:c:4/4 - Series007	127.629	1.05928											C4-CT ECAD -DOX-1.tif:0010-0009-0273:c:4/4 - Series022	100.487	1.29696
										C4-CT ECAD.tif:0003-0117-0455:c:4/4 - Series007	139.957	1.1616											C4-CT ECAD -DOX-1.tif:0010-0010-0281:c:4/4 - Series022	129.375	1.66982
										C4-CT ECAD.tif:0003-0118-0454:c:4/4 - Series007	93.407	0.775246											C4-CT ECAD -DOX-1.tif:0010-0011-0283:c:4/4 - Series022	114.748	1.48103
										C4-CT ECAD.tif:0003-0119-0453:c:4/4 - Series007	60.652	0.503391											C4-CT ECAD -DOX-1.tif:0010-0012-0331:c:4/4 - Series022	109.446	1.4126
										C4-CT ECAD.tif:0003-0120-0466:c:4/4 - Series007	139.827	1.16052											C4-CT ECAD -DOX-1.tif:0010-0013-0343:c:4/4 - Series022	86.918	1.12183
										C4-CT ECAD.tif:0003-0121-0469:c:4/4 - Series007	107.535	0.892504											C4-CT ECAD -DOX-1.tif:0010-0014-0377:c:4/4 - Series022	98.463	1.27084
										C4-CT ECAD.tif:0003-0122-0479:c:4/4 - Series007	162.426	1.34808											C4-CT ECAD -DOX-1.tif:0010-0015-0420:c:4/4 - Series022	99.553	1.28491
										C4-CT ECAD.tif:0003-0123-0476:c:4/4 - Series007	125.398	1.04076											C4-CT ECAD -DOX-1.tif:0010-0016-0393:c:4/4 - Series022	107.92	1.3929
										C4-CT ECAD.tif:0003-0124-0480:c:4/4 - Series007	110.874	0.920216											C4-CT ECAD -DOX-1.tif:0010-0017-0405:c:4/4 - Series022	138.936	1.79322
										C4-CT ECAD.tif:0003-0125-0492:c:4/4 - Series007	96.213	0.798535											C4-CT ECAD -DOX-1.tif:0010-0018-0400:c:4/4 - Series022	97.414	1.2573
										C4-CT ECAD.tif:0003-0126-0494:c:4/4 - Series007	130.74	1.0851											C4-CT ECAD -DOX-1.tif:0010-0019-0438:c:4/4 - Series022	143.08	1.8467
										C4-CT ECAD.tif:0003-0127-0487:c:4/4 - Series007	64.172	0.532606											C4-CT ECAD -DOX-1.tif:0010-0020-0450:c:4/4 - Series022	164.781	2.12679
										C4-CT ECAD.tif:0003-0128-0507:c:4/4 - Series007	84.481	0.701163											C4-CT ECAD -DOX-1.tif:0010-0021-0458:c:4/4 - Series022	75.111	0.969441
										C4-CT ECAD.tif:0003-0129-0494:c:4/4 - Series007	66.548	0.552326											C4-CT ECAD -DOX-1.tif:0010-0022-0468:c:4/4 - Series022	129.708	1.67411
										C4-CT ECAD.tif:0003-0130-0505:c:4/4 - Series007	102.46	0.850383											C4-CT ECAD -DOX-1.tif:0010-0023-0479:c:4/4 - Series022	114.701	1.48042
										C4-CT ECAD.tif:0003-0131-0507:c:4/4 - Series007	118.987	0.987551											C4-CT ECAD -DOX-1.tif:0010-0024-0475:c:4/4 - Series022	133.984	1.7293
										C4-CT ECAD.tif:0003-0132-0510:c:4/4 - Series007	76.996	0.63904											C4-CT ECAD -DOX-1.tif:0010-0025-0538:c:4/4 - Series022	92.964	1.19987
										C4-CT ECAD.tif:0003-0133-0523:c:4/4 - Series007	157.896	1.31048											C4-CT ECAD -DOX-1.tif:0010-0026-0540:c:4/4 - Series022	15.661	0.202133
										C4-CT ECAD.tif:0003-0134-0523:c:4/4 - Series007	137.577	1.14184											C4-CT ECAD -DOX-1.tif:0010-0027-0539:c:4/4 - Series022	101.228	1.30653
										C4-CT ECAD.tif:0003-0135-0531:c:4/4 - Series007	96.633	0.802021											C4-CT ECAD -DOX-1.tif:0010-0028-0560:c:4/4 - Series022	77.331	0.998095
										C4-CT ECAD.tif:0003-0136-0540:c:4/4 - Series007	124.546	1.03369											C4-CT ECAD -DOX-1.tif:0010-0029-0573:c:4/4 - Series022	128.426	1.65757
										C4-CT ECAD.tif:0003-0137-0539:c:4/4 - Series007	146.233	1.21368											C4-CT ECAD -DOX-1.tif:0010-0030-0602:c:4/4 - Series022	31.651	0.408513
										C4-CT ECAD.tif:0003-0138-0539:c:4/4 - Series007	194.936	1.6179											C4-CT ECAD -DOX-1.tif:0010-0031-0600:c:4/4 - Series022	142.417	1.83815
										C4-CT ECAD.tif:0003-0139-0548:c:4/4 - Series007	89.254	0.740778											C4-CT ECAD -DOX-1.tif:0010-0032-0618:c:4/4 - Series022	82.611	1.06624
										C4-CT ECAD.tif:0003-0140-0554:c:4/4 - Series007	141.665	1.17577											C4-CT ECAD -DOX-1.tif:0010-0033-0647:c:4/4 - Series022	99.812	1.28825
										C4-CT ECAD.tif:0003-0141-0553:c:4/4 - Series007	130.938	1.08674											C4-CT ECAD -DOX-1.tif:0010-0034-0663:c:4/4 - Series022	84.672	1.09284
										C4-CT ECAD.tif:0003-0142-0581:c:4/4 - Series007	158.277	1.31364											C4-CT ECAD -DOX-1.tif:0010-0035-0690:c:4/4 - Series022	60.811	0.784874
										C4-CT ECAD.tif:0003-0143-0556:c:4/4 - Series007	164.099	1.36197											C4-CT ECAD -DOX-1.tif:0010-0036-0691:c:4/4 - Series022	18.622	0.24035
										C4-CT ECAD.tif:0003-0144-0568:c:4/4 - Series007	180.415	1.49738											C4-CT ECAD -DOX-1.tif:0010-0037-0698:c:4/4 - Series022	113.024	1.45878
										C4-CT ECAD.tif:0003-0145-0568:c:4/4 - Series007	101.782	0.844756											C4-CT ECAD -DOX-1.tif:0010-0038-0717:c:4/4 - Series022	68.973	0.89022
										C4-CT ECAD.tif:0003-0146-0572:c:4/4 - Series007	162.39	1.34778											C4-CT ECAD -DOX-1.tif:0010-0039-0754:c:4/4 - Series022	101.07	1.30449
										C4-CT ECAD.tif:0003-0147-0575:c:4/4 - Series007	175.303	1.45495											C4-CT ECAD -DOX-1.tif:0010-0040-0771:c:4/4 - Series022	147.964	1.90974
										C4-CT ECAD.tif:0003-0148-0574:c:4/4 - Series007	185.731	1.5415											C4-CT ECAD -DOX-1.tif:0010-0041-0776:c:4/4 - Series022	148.86	1.9213
										C4-CT ECAD.tif:0003-0149-0588:c:4/4 - Series007	163.682	1.3585											C4-CT ECAD -DOX-1.tif:0010-0042-0786:c:4/4 - Series022	81.815	1.05597
										C4-CT ECAD.tif:0003-0150-0590:c:4/4 - Series007	79.54	0.660155											C4-CT ECAD -DOX-1.tif:0010-0043-0832:c:4/4 - Series022	106.472	1.37421
										C4-CT ECAD.tif:0003-0151-0608:c:4/4 - Series007	127.487	1.0581											C4-CT ECAD -DOX-1.tif:0010-0044-0834:c:4/4 - Series022	100.029	1.29105
										C4-CT ECAD.tif:0003-0152-0597:c:4/4 - Series007	162.985	1.35272											C4-CT ECAD -DOX-1.tif:0010-0045-0863:c:4/4 - Series022	90.28	1.16522
										C4-CT ECAD.tif:0003-0153-0596:c:4/4 - Series007	138.314	1.14796											C4-CT ECAD -DOX-1.tif:0010-0046-0885:c:4/4 - Series022	51.885	0.669669
										C4-CT ECAD.tif:0003-0154-0600:c:4/4 - Series007	157.521	1.30737											C4-CT ECAD -DOX-1.tif:0010-0047-0894:c:4/4 - Series022	148.416	1.91557
										C4-CT ECAD.tif:0003-0155-0613:c:4/4 - Series007	172.536	1.43199												77.4786	1
										C4-CT ECAD.tif:0003-0156-0618:c:4/4 - Series007	189.608	1.57368
										C4-CT ECAD.tif:0003-0157-0623:c:4/4 - Series007	152.793	1.26813
										C4-CT ECAD.tif:0003-0158-0635:c:4/4 - Series007	127.942	1.06187
										C4-CT ECAD.tif:0003-0159-0639:c:4/4 - Series007	156.019	1.2949
										C4-CT ECAD.tif:0003-0160-0638:c:4/4 - Series007	143.449	1.19058
										C4-CT ECAD.tif:0003-0161-0640:c:4/4 - Series007	144.926	1.20284
										C4-CT ECAD.tif:0003-0162-0645:c:4/4 - Series007	196.646	1.63209
										C4-CT ECAD.tif:0003-0163-0645:c:4/4 - Series007	72.151	0.598829
										C4-CT ECAD.tif:0003-0164-0643:c:4/4 - Series007	107.075	0.888686
										C4-CT ECAD.tif:0003-0165-0667:c:4/4 - Series007	110.309	0.915527
										C4-CT ECAD.tif:0003-0166-0665:c:4/4 - Series007	149.255	1.23877
										C4-CT ECAD.tif:0003-0167-0688:c:4/4 - Series007	165.623	1.37461
										C4-CT ECAD.tif:0003-0168-0695:c:4/4 - Series007	112.851	0.936625
										C4-CT ECAD.tif:0003-0169-0695:c:4/4 - Series007	100.257	0.832099
										C4-CT ECAD.tif:0003-0170-0699:c:4/4 - Series007	125.164	1.03882
										C4-CT ECAD.tif:0003-0171-0695:c:4/4 - Series007	141.109	1.17116
										C4-CT ECAD.tif:0003-0172-0694:c:4/4 - Series007	149.112	1.23758
										C4-CT ECAD.tif:0003-0173-0719:c:4/4 - Series007	153.013	1.26996
										C4-CT ECAD.tif:0003-0174-0717:c:4/4 - Series007	138.205	1.14705
										C4-CT ECAD.tif:0003-0175-0724:c:4/4 - Series007	46.815	0.388548
										C4-CT ECAD.tif:0003-0176-0732:c:4/4 - Series007	139.551	1.15823
										C4-CT ECAD.tif:0003-0177-0750:c:4/4 - Series007	132.048	1.09595
										C4-CT ECAD.tif:0003-0178-0751:c:4/4 - Series007	105.512	0.875713
										C4-CT ECAD.tif:0003-0179-0752:c:4/4 - Series007	130.262	1.08113
										C4-CT ECAD.tif:0003-0180-0761:c:4/4 - Series007	99.596	0.826613
										C4-CT ECAD.tif:0003-0181-0759:c:4/4 - Series007	116.389	0.965989
										C4-CT ECAD.tif:0003-0182-0764:c:4/4 - Series007	132.7	1.10136
										C4-CT ECAD.tif:0003-0183-0761:c:4/4 - Series007	103.544	0.85938
										C4-CT ECAD.tif:0003-0184-0780:c:4/4 - Series007	159.851	1.32671
										C4-CT ECAD.tif:0003-0185-0780:c:4/4 - Series007	74.537	0.618632
										C4-CT ECAD.tif:0003-0186-0790:c:4/4 - Series007	87.955	0.729996
										C4-CT ECAD.tif:0003-0187-0800:c:4/4 - Series007	204.286	1.6955
										C4-CT ECAD.tif:0003-0188-0801:c:4/4 - Series007	114.03	0.94641
										C4-CT ECAD.tif:0003-0189-0814:c:4/4 - Series007	156.099	1.29557
										C4-CT ECAD.tif:0003-0190-0819:c:4/4 - Series007	131.491	1.09133
										C4-CT ECAD.tif:0003-0191-0839:c:4/4 - Series007	135.026	1.12067
										C4-CT ECAD.tif:0003-0192-0825:c:4/4 - Series007	61.977	0.514388
										C4-CT ECAD.tif:0003-0193-0831:c:4/4 - Series007	63.38	0.526032
										C4-CT ECAD.tif:0003-0194-0837:c:4/4 - Series007	82.439	0.684215
										C4-CT ECAD.tif:0003-0195-0836:c:4/4 - Series007	105.957	0.879407
										C4-CT ECAD.tif:0003-0196-0844:c:4/4 - Series007	38.082	0.316068
										C4-CT ECAD.tif:0003-0197-0848:c:4/4 - Series007	80.187	0.665525
										C4-CT ECAD.tif:0003-0198-0860:c:4/4 - Series007	155.775	1.29288
										C4-CT ECAD.tif:0003-0199-0873:c:4/4 - Series007	88.09	0.731117
										C4-CT ECAD.tif:0003-0200-0871:c:4/4 - Series007	132.432	1.09914
										C4-CT ECAD.tif:0003-0201-0874:c:4/4 - Series007	160.612	1.33302
										C4-CT ECAD.tif:0003-0202-0886:c:4/4 - Series007	168.699	1.40014
										C4-CT ECAD.tif:0003-0203-0879:c:4/4 - Series007	64.548	0.535726
										C4-CT ECAD.tif:0003-0204-0897:c:4/4 - Series007	90.432	0.750555
										C4-CT ECAD.tif:0003-0205-0895:c:4/4 - Series007	106.168	0.881158
										C4-CT ECAD.tif:0003-0206-0905:c:4/4 - Series007	139.048	1.15405
										C4-CT ECAD.tif:0003-0207-0900:c:4/4 - Series007	142.187	1.1801
										C4-CT ECAD.tif:0003-0208-0906:c:4/4 - Series007	79.488	0.659723
										C4-CT ECAD.tif:0003-0209-0915:c:4/4 - Series007	82.591	0.685477
										C4-CT ECAD.tif:0003-0210-0915:c:4/4 - Series007	116.539	0.967234
										C4-CT ECAD.tif:0003-0211-0919:c:4/4 - Series007	163.196	1.35447
										C4-CT ECAD.tif:0003-0212-0919:c:4/4 - Series007	84.02	0.697337
										C4-CT ECAD.tif:0003-0213-0936:c:4/4 - Series007	92.614	0.768664
										C4-CT ECAD.tif:0003-0214-0933:c:4/4 - Series007	133.607	1.10889
										C4-CT ECAD.tif:0003-0215-0951:c:4/4 - Series007	106.926	0.887449
										C4-CT ECAD.tif:0003-0216-0945:c:4/4 - Series007	111.177	0.922731
										C4-CT ECAD.tif:0003-0217-0956:c:4/4 - Series007	166.512	1.38199
										C4-CT ECAD.tif:0003-0218-0952:c:4/4 - Series007	83.508	0.693088
										C4-CT ECAD.tif:0003-0219-0961:c:4/4 - Series007	137.751	1.14329
										C4-CT ECAD.tif:0003-0220-0966:c:4/4 - Series007	139.82	1.16046
										C4-CT ECAD.tif:0003-0221-0968:c:4/4 - Series007	62.557	0.519202
										C4-CT ECAD.tif:0003-0222-0963:c:4/4 - Series007	63.348	0.525767
										C4-CT ECAD.tif:0003-0223-0977:c:4/4 - Series007	110.808	0.919668
										C4-CT ECAD.tif:0003-0224-0987:c:4/4 - Series007	95.164	0.789829
										C4-CT ECAD.tif:0003-0225-0990:c:4/4 - Series007	66.376	0.550898
										C4-CT ECAD.tif:0003-0226-1004:c:4/4 - Series007	170.103	1.4118
										C4-CT ECAD.tif:0003-0227-1005:c:4/4 - Series007	108.796	0.902969
										C4-CT ECAD.tif:0003-0228-1005:c:4/4 - Series007	132.106	1.09643
										C4-CT ECAD.tif:0004-0001-0023:c:4/4 - Series009	118.364	0.982381
										C4-CT ECAD.tif:0004-0002-0023:c:4/4 - Series009	103.976	0.862965
										C4-CT ECAD.tif:0004-0003-0024:c:4/4 - Series009	151.708	1.25912
										C4-CT ECAD.tif:0004-0004-0024:c:4/4 - Series009	128.008	1.06242
										C4-CT ECAD.tif:0004-0005-0027:c:4/4 - Series009	144.868	1.20235
										C4-CT ECAD.tif:0004-0006-0040:c:4/4 - Series009	117.259	0.973209
										C4-CT ECAD.tif:0004-0007-0044:c:4/4 - Series009	103.904	0.862368
										C4-CT ECAD.tif:0004-0008-0044:c:4/4 - Series009	95.672	0.794045
										C4-CT ECAD.tif:0004-0009-0053:c:4/4 - Series009	57.768	0.479455
										C4-CT ECAD.tif:0004-0010-0050:c:4/4 - Series009	108.229	0.898264
										C4-CT ECAD.tif:0004-0011-0064:c:4/4 - Series009	89.476	0.74262
										C4-CT ECAD.tif:0004-0012-0050:c:4/4 - Series009	72.933	0.605319
										C4-CT ECAD.tif:0004-0013-0044:c:4/4 - Series009	54.45	0.451916
										C4-CT ECAD.tif:0004-0014-0050:c:4/4 - Series009	152.341	1.26438
										C4-CT ECAD.tif:0004-0015-0060:c:4/4 - Series009	60.534	0.502411
										C4-CT ECAD.tif:0004-0016-0065:c:4/4 - Series009	93.953	0.779778
										C4-CT ECAD.tif:0004-0017-0066:c:4/4 - Series009	83.738	0.694997
										C4-CT ECAD.tif:0004-0018-0067:c:4/4 - Series009	153.472	1.27376
										C4-CT ECAD.tif:0004-0019-0064:c:4/4 - Series009	98.142	0.814545
										C4-CT ECAD.tif:0004-0020-0071:c:4/4 - Series009	100.094	0.830746
										C4-CT ECAD.tif:0004-0021-0065:c:4/4 - Series009	74.746	0.620366
										C4-CT ECAD.tif:0004-0022-0070:c:4/4 - Series009	148.109	1.22925
										C4-CT ECAD.tif:0004-0023-0073:c:4/4 - Series009	127.193	1.05566
										C4-CT ECAD.tif:0004-0024-0084:c:4/4 - Series009	104.622	0.868327
										C4-CT ECAD.tif:0004-0025-0089:c:4/4 - Series009	143.065	1.18739
										C4-CT ECAD.tif:0004-0026-0083:c:4/4 - Series009	102.969	0.854607
										C4-CT ECAD.tif:0004-0027-0093:c:4/4 - Series009	150.179	1.24643
										C4-CT ECAD.tif:0004-0028-0092:c:4/4 - Series009	78.699	0.653175
										C4-CT ECAD.tif:0004-0029-0090:c:4/4 - Series009	83.841	0.695852
										C4-CT ECAD.tif:0004-0030-0093:c:4/4 - Series009	104.676	0.868775
										C4-CT ECAD.tif:0004-0031-0101:c:4/4 - Series009	60.039	0.498303
										C4-CT ECAD.tif:0004-0032-0106:c:4/4 - Series009	99.623	0.826837
										C4-CT ECAD.tif:0004-0033-0105:c:4/4 - Series009	80.951	0.671866
										C4-CT ECAD.tif:0004-0034-0102:c:4/4 - Series009	104.425	0.866692
										C4-CT ECAD.tif:0004-0035-0109:c:4/4 - Series009	112.487	0.933604
										C4-CT ECAD.tif:0004-0036-0113:c:4/4 - Series009	76.039	0.631098
										C4-CT ECAD.tif:0004-0037-0115:c:4/4 - Series009	85.435	0.709081
										C4-CT ECAD.tif:0004-0038-0118:c:4/4 - Series009	120.014	0.996075
										C4-CT ECAD.tif:0004-0039-0121:c:4/4 - Series009	77.738	0.645199
										C4-CT ECAD.tif:0004-0040-0122:c:4/4 - Series009	111.835	0.928192
										C4-CT ECAD.tif:0004-0041-0121:c:4/4 - Series009	77.129	0.640144
										C4-CT ECAD.tif:0004-0042-0124:c:4/4 - Series009	121.344	1.00711
										C4-CT ECAD.tif:0004-0043-0132:c:4/4 - Series009	89.875	0.745932
										C4-CT ECAD.tif:0004-0044-0131:c:4/4 - Series009	117.591	0.975965
										C4-CT ECAD.tif:0004-0045-0129:c:4/4 - Series009	94.794	0.786758
										C4-CT ECAD.tif:0004-0046-0128:c:4/4 - Series009	65.335	0.542258
										C4-CT ECAD.tif:0004-0047-0129:c:4/4 - Series009	128.629	1.06758
										C4-CT ECAD.tif:0004-0048-0139:c:4/4 - Series009	99.769	0.828048
										C4-CT ECAD.tif:0004-0049-0135:c:4/4 - Series009	115.385	0.957656
										C4-CT ECAD.tif:0004-0050-0139:c:4/4 - Series009	90.837	0.753916
										C4-CT ECAD.tif:0004-0051-0151:c:4/4 - Series009	79.179	0.657159
										C4-CT ECAD.tif:0004-0052-0141:c:4/4 - Series009	76.922	0.638426
										C4-CT ECAD.tif:0004-0053-0146:c:4/4 - Series009	124.021	1.02933
										C4-CT ECAD.tif:0004-0054-0149:c:4/4 - Series009	100.071	0.830555
										C4-CT ECAD.tif:0004-0055-0150:c:4/4 - Series009	64.767	0.537544
										C4-CT ECAD.tif:0004-0056-0152:c:4/4 - Series009	99.36	0.824654
										C4-CT ECAD.tif:0004-0057-0157:c:4/4 - Series009	123.765	1.02721
										C4-CT ECAD.tif:0004-0058-0173:c:4/4 - Series009	75.949	0.630351
										C4-CT ECAD.tif:0004-0059-0165:c:4/4 - Series009	59.913	0.497257
										C4-CT ECAD.tif:0004-0060-0163:c:4/4 - Series009	50.848	0.422021
										C4-CT ECAD.tif:0004-0061-0165:c:4/4 - Series009	123.37	1.02393
										C4-CT ECAD.tif:0004-0062-0179:c:4/4 - Series009	97.805	0.811748
										C4-CT ECAD.tif:0004-0063-0183:c:4/4 - Series009	139.402	1.15699
										C4-CT ECAD.tif:0004-0064-0178:c:4/4 - Series009	114.279	0.948476
										C4-CT ECAD.tif:0004-0065-0183:c:4/4 - Series009	98.965	0.821376
										C4-CT ECAD.tif:0004-0066-0184:c:4/4 - Series009	124.342	1.032
										C4-CT ECAD.tif:0004-0067-0185:c:4/4 - Series009	127.941	1.06187
										C4-CT ECAD.tif:0004-0068-0191:c:4/4 - Series009	50.78	0.421457
										C4-CT ECAD.tif:0004-0069-0193:c:4/4 - Series009	103.334	0.857637
										C4-CT ECAD.tif:0004-0070-0198:c:4/4 - Series009	61.211	0.50803
										C4-CT ECAD.tif:0004-0071-0200:c:4/4 - Series009	178.517	1.48163
										C4-CT ECAD.tif:0004-0072-0211:c:4/4 - Series009	108.957	0.904306
										C4-CT ECAD.tif:0004-0073-0211:c:4/4 - Series009	94.449	0.783894
										C4-CT ECAD.tif:0004-0074-0208:c:4/4 - Series009	82.795	0.68717
										C4-CT ECAD.tif:0004-0075-0213:c:4/4 - Series009	95.147	0.789687
										C4-CT ECAD.tif:0004-0076-0223:c:4/4 - Series009	87.788	0.72861
										C4-CT ECAD.tif:0004-0077-0211:c:4/4 - Series009	121.728	1.0103
										C4-CT ECAD.tif:0004-0078-0221:c:4/4 - Series009	95.737	0.794584
										C4-CT ECAD.tif:0004-0079-0215:c:4/4 - Series009	140.407	1.16533
										C4-CT ECAD.tif:0004-0080-0214:c:4/4 - Series009	128.761	1.06867
										C4-CT ECAD.tif:0004-0081-0221:c:4/4 - Series009	118.969	0.987402
										C4-CT ECAD.tif:0004-0082-0222:c:4/4 - Series009	44.888	0.372555
										C4-CT ECAD.tif:0004-0083-0228:c:4/4 - Series009	109.951	0.912556
										C4-CT ECAD.tif:0004-0084-0238:c:4/4 - Series009	75.066	0.623022
										C4-CT ECAD.tif:0004-0085-0242:c:4/4 - Series009	47.695	0.395852
										C4-CT ECAD.tif:0004-0086-0240:c:4/4 - Series009	70.452	0.584727
										C4-CT ECAD.tif:0004-0087-0243:c:4/4 - Series009	89.596	0.743616
										C4-CT ECAD.tif:0004-0088-0245:c:4/4 - Series009	77.217	0.640875
										C4-CT ECAD.tif:0004-0089-0255:c:4/4 - Series009	67.119	0.557065
										C4-CT ECAD.tif:0004-0090-0254:c:4/4 - Series009	171.828	1.42611
										C4-CT ECAD.tif:0004-0091-0258:c:4/4 - Series009	107.98	0.896197
										C4-CT ECAD.tif:0004-0092-0253:c:4/4 - Series009	139.966	1.16167
										C4-CT ECAD.tif:0004-0093-0252:c:4/4 - Series009	69.883	0.580005
										C4-CT ECAD.tif:0004-0094-0263:c:4/4 - Series009	100.385	0.833161
										C4-CT ECAD.tif:0004-0095-0262:c:4/4 - Series009	59.274	0.491954
										C4-CT ECAD.tif:0004-0096-0263:c:4/4 - Series009	73.584	0.610722
										C4-CT ECAD.tif:0004-0097-0273:c:4/4 - Series009	139.441	1.15731
										C4-CT ECAD.tif:0004-0098-0281:c:4/4 - Series009	73.939	0.613668
										C4-CT ECAD.tif:0004-0099-0284:c:4/4 - Series009	71.687	0.594978
										C4-CT ECAD.tif:0004-0100-0284:c:4/4 - Series009	90.489	0.751028
										C4-CT ECAD.tif:0004-0101-0285:c:4/4 - Series009	199.905	1.65914
										C4-CT ECAD.tif:0004-0102-0283:c:4/4 - Series009	49.141	0.407853
										C4-CT ECAD.tif:0004-0103-0293:c:4/4 - Series009	44.773	0.371601
										C4-CT ECAD.tif:0004-0104-0298:c:4/4 - Series009	131.862	1.09441
										C4-CT ECAD.tif:0004-0105-0299:c:4/4 - Series009	70.378	0.584113
										C4-CT ECAD.tif:0004-0106-0296:c:4/4 - Series009	109.622	0.909825
										C4-CT ECAD.tif:0004-0107-0299:c:4/4 - Series009	168.032	1.39461
										C4-CT ECAD.tif:0004-0108-0303:c:4/4 - Series009	78.303	0.649888
										C4-CT ECAD.tif:0004-0109-0305:c:4/4 - Series009	129.038	1.07097
										C4-CT ECAD.tif:0004-0110-0312:c:4/4 - Series009	90.485	0.750994
										C4-CT ECAD.tif:0004-0111-0320:c:4/4 - Series009	139.166	1.15503
										C4-CT ECAD.tif:0004-0112-0313:c:4/4 - Series009	113.379	0.941007
										C4-CT ECAD.tif:0004-0113-0328:c:4/4 - Series009	162.801	1.35119
										C4-CT ECAD.tif:0004-0114-0326:c:4/4 - Series009	126.934	1.05351
										C4-CT ECAD.tif:0004-0115-0326:c:4/4 - Series009	31.783	0.263788
										C4-CT ECAD.tif:0004-0116-0328:c:4/4 - Series009	73.47	0.609776
										C4-CT ECAD.tif:0004-0117-0334:c:4/4 - Series009	132.082	1.09624
										C4-CT ECAD.tif:0004-0118-0335:c:4/4 - Series009	111.548	0.92581
										C4-CT ECAD.tif:0004-0119-0336:c:4/4 - Series009	115.699	0.960262
										C4-CT ECAD.tif:0004-0120-0343:c:4/4 - Series009	162.427	1.34809
										C4-CT ECAD.tif:0004-0121-0343:c:4/4 - Series009	72.569	0.602298
										C4-CT ECAD.tif:0004-0122-0356:c:4/4 - Series009	127.263	1.05624
										C4-CT ECAD.tif:0004-0123-0353:c:4/4 - Series009	72.546	0.602107
										C4-CT ECAD.tif:0004-0124-0355:c:4/4 - Series009	126.793	1.05234
										C4-CT ECAD.tif:0004-0125-0360:c:4/4 - Series009	89.128	0.739732
										C4-CT ECAD.tif:0004-0126-0371:c:4/4 - Series009	110.1	0.913792
										C4-CT ECAD.tif:0004-0127-0369:c:4/4 - Series009	128.445	1.06605
										C4-CT ECAD.tif:0004-0128-0371:c:4/4 - Series009	96.452	0.800519
										C4-CT ECAD.tif:0004-0129-0374:c:4/4 - Series009	41.631	0.345523
										C4-CT ECAD.tif:0004-0130-0377:c:4/4 - Series009	143.906	1.19437
										C4-CT ECAD.tif:0004-0131-0375:c:4/4 - Series009	51.899	0.430744
										C4-CT ECAD.tif:0004-0132-0381:c:4/4 - Series009	86.129	0.714841
										C4-CT ECAD.tif:0004-0133-0389:c:4/4 - Series009	182.764	1.51688
										C4-CT ECAD.tif:0004-0134-0391:c:4/4 - Series009	122.55	1.01712
										C4-CT ECAD.tif:0004-0135-0391:c:4/4 - Series009	174.213	1.44591
										C4-CT ECAD.tif:0004-0136-0389:c:4/4 - Series009	166.082	1.37842
										C4-CT ECAD.tif:0004-0137-0403:c:4/4 - Series009	95.737	0.794584
										C4-CT ECAD.tif:0004-0138-0399:c:4/4 - Series009	83.176	0.690332
										C4-CT ECAD.tif:0004-0139-0400:c:4/4 - Series009	73.293	0.608307
										C4-CT ECAD.tif:0004-0140-0412:c:4/4 - Series009	91.888	0.762639
										C4-CT ECAD.tif:0004-0141-0412:c:4/4 - Series009	84.018	0.697321
										C4-CT ECAD.tif:0004-0142-0412:c:4/4 - Series009	84.968	0.705205
										C4-CT ECAD.tif:0004-0143-0412:c:4/4 - Series009	124.149	1.03039
										C4-CT ECAD.tif:0004-0144-0418:c:4/4 - Series009	107.081	0.888736
										C4-CT ECAD.tif:0004-0145-0440:c:4/4 - Series009	142.652	1.18396
										C4-CT ECAD.tif:0004-0146-0445:c:4/4 - Series009	45.833	0.380398
										C4-CT ECAD.tif:0004-0147-0444:c:4/4 - Series009	70.307	0.583524
										C4-CT ECAD.tif:0004-0148-0442:c:4/4 - Series009	111.924	0.928931
										C4-CT ECAD.tif:0004-0149-0442:c:4/4 - Series009	146.045	1.21212
										C4-CT ECAD.tif:0004-0150-0454:c:4/4 - Series009	72.213	0.599343
										C4-CT ECAD.tif:0004-0151-0453:c:4/4 - Series009	130.307	1.0815
										C4-CT ECAD.tif:0004-0152-0455:c:4/4 - Series009	181.789	1.50879
										C4-CT ECAD.tif:0004-0153-0454:c:4/4 - Series009	121.255	1.00637
										C4-CT ECAD.tif:0004-0154-0466:c:4/4 - Series009	138.58	1.15017
										C4-CT ECAD.tif:0004-0155-0462:c:4/4 - Series009	119.545	0.992182
										C4-CT ECAD.tif:0004-0156-0474:c:4/4 - Series009	147.141	1.22122
										C4-CT ECAD.tif:0004-0157-0469:c:4/4 - Series009	144.498	1.19928
										C4-CT ECAD.tif:0004-0158-0478:c:4/4 - Series009	103.75	0.861089
										C4-CT ECAD.tif:0004-0159-0475:c:4/4 - Series009	124.711	1.03506
										C4-CT ECAD.tif:0004-0160-0480:c:4/4 - Series009	65.862	0.546632
										C4-CT ECAD.tif:0004-0161-0486:c:4/4 - Series009	120.794	1.00255
										C4-CT ECAD.tif:0004-0162-0495:c:4/4 - Series009	143.238	1.18883
										C4-CT ECAD.tif:0004-0163-0487:c:4/4 - Series009	155.273	1.28871
										C4-CT ECAD.tif:0004-0164-0499:c:4/4 - Series009	159.728	1.32569
										C4-CT ECAD.tif:0004-0165-0495:c:4/4 - Series009	148.091	1.2291
										C4-CT ECAD.tif:0004-0166-0503:c:4/4 - Series009	178.32	1.47999
										C4-CT ECAD.tif:0004-0167-0506:c:4/4 - Series009	95.458	0.792269
										C4-CT ECAD.tif:0004-0168-0504:c:4/4 - Series009	129.924	1.07832
										C4-CT ECAD.tif:0004-0169-0514:c:4/4 - Series009	150.077	1.24559
										C4-CT ECAD.tif:0004-0170-0518:c:4/4 - Series009	186.418	1.54721
										C4-CT ECAD.tif:0004-0171-0519:c:4/4 - Series009	171.133	1.42035
										C4-CT ECAD.tif:0004-0172-0531:c:4/4 - Series009	153.12	1.27084
										C4-CT ECAD.tif:0004-0173-0525:c:4/4 - Series009	50.811	0.421714
										C4-CT ECAD.tif:0004-0174-0548:c:4/4 - Series009	107.758	0.894354
										C4-CT ECAD.tif:0004-0175-0536:c:4/4 - Series009	125.318	1.0401
										C4-CT ECAD.tif:0004-0176-0540:c:4/4 - Series009	136.827	1.13562
										C4-CT ECAD.tif:0004-0177-0545:c:4/4 - Series009	135.064	1.12098
										C4-CT ECAD.tif:0004-0178-0547:c:4/4 - Series009	181.237	1.5042
										C4-CT ECAD.tif:0004-0179-0552:c:4/4 - Series009	48.833	0.405297
										C4-CT ECAD.tif:0004-0180-0561:c:4/4 - Series009	88.574	0.735134
										C4-CT ECAD.tif:0004-0181-0557:c:4/4 - Series009	54.465	0.452041
										C4-CT ECAD.tif:0004-0182-0563:c:4/4 - Series009	142.131	1.17964
										C4-CT ECAD.tif:0004-0183-0570:c:4/4 - Series009	165.522	1.37378
										C4-CT ECAD.tif:0004-0184-0567:c:4/4 - Series009	62.798	0.521202
										C4-CT ECAD.tif:0004-0185-0569:c:4/4 - Series009	156.468	1.29863
										C4-CT ECAD.tif:0004-0186-0575:c:4/4 - Series009	96.595	0.801705
										C4-CT ECAD.tif:0004-0187-0584:c:4/4 - Series009	100.97	0.838016
										C4-CT ECAD.tif:0004-0188-0597:c:4/4 - Series009	131.63	1.09248
										C4-CT ECAD.tif:0004-0189-0591:c:4/4 - Series009	158.331	1.31409
										C4-CT ECAD.tif:0004-0190-0594:c:4/4 - Series009	153.63	1.27508
										C4-CT ECAD.tif:0004-0191-0593:c:4/4 - Series009	67.779	0.562542
										C4-CT ECAD.tif:0004-0192-0592:c:4/4 - Series009	113.904	0.945364
										C4-CT ECAD.tif:0004-0193-0613:c:4/4 - Series009	152.186	1.26309
										C4-CT ECAD.tif:0004-0194-0618:c:4/4 - Series009	91.854	0.762357
										C4-CT ECAD.tif:0004-0195-0630:c:4/4 - Series009	83.855	0.695968
										C4-CT ECAD.tif:0004-0196-0621:c:4/4 - Series009	88.61	0.735433
										C4-CT ECAD.tif:0004-0197-0627:c:4/4 - Series009	111.787	0.927794
										C4-CT ECAD.tif:0004-0198-0630:c:4/4 - Series009	101.646	0.843627
										C4-CT ECAD.tif:0004-0199-0631:c:4/4 - Series009	140.759	1.16825
										C4-CT ECAD.tif:0004-0200-0630:c:4/4 - Series009	110.218	0.914772
										C4-CT ECAD.tif:0004-0201-0634:c:4/4 - Series009	43.443	0.360562
										C4-CT ECAD.tif:0004-0202-0647:c:4/4 - Series009	190.278	1.57924
										C4-CT ECAD.tif:0004-0203-0649:c:4/4 - Series009	139.209	1.15539
										C4-CT ECAD.tif:0004-0204-0655:c:4/4 - Series009	119.98	0.995793
										C4-CT ECAD.tif:0004-0205-0668:c:4/4 - Series009	149.7	1.24246
										C4-CT ECAD.tif:0004-0206-0677:c:4/4 - Series009	115.098	0.955274
										C4-CT ECAD.tif:0004-0207-0672:c:4/4 - Series009	84.357	0.700134
										C4-CT ECAD.tif:0004-0208-0678:c:4/4 - Series009	94.649	0.785554
										C4-CT ECAD.tif:0004-0209-0682:c:4/4 - Series009	125.417	1.04092
										C4-CT ECAD.tif:0004-0210-0679:c:4/4 - Series009	96.586	0.801631
										C4-CT ECAD.tif:0004-0211-0691:c:4/4 - Series009	137.899	1.14451
										C4-CT ECAD.tif:0004-0212-0693:c:4/4 - Series009	146.014	1.21187
										C4-CT ECAD.tif:0004-0213-0707:c:4/4 - Series009	119.917	0.99527
										C4-CT ECAD.tif:0004-0214-0715:c:4/4 - Series009	104.466	0.867032
										C4-CT ECAD.tif:0004-0215-0705:c:4/4 - Series009	125.917	1.04507
										C4-CT ECAD.tif:0004-0216-0717:c:4/4 - Series009	117.813	0.977807
										C4-CT ECAD.tif:0004-0217-0721:c:4/4 - Series009	73.478	0.609842
										C4-CT ECAD.tif:0004-0218-0724:c:4/4 - Series009	130.421	1.08245
										C4-CT ECAD.tif:0004-0219-0725:c:4/4 - Series009	125.345	1.04032
										C4-CT ECAD.tif:0004-0220-0732:c:4/4 - Series009	56.322	0.467453
										C4-CT ECAD.tif:0004-0221-0731:c:4/4 - Series009	176.845	1.46775
										C4-CT ECAD.tif:0004-0222-0731:c:4/4 - Series009	97.734	0.811159
										C4-CT ECAD.tif:0004-0223-0730:c:4/4 - Series009	92.17	0.764979
										C4-CT ECAD.tif:0004-0224-0741:c:4/4 - Series009	55.615	0.461585
										C4-CT ECAD.tif:0004-0225-0745:c:4/4 - Series009	138.53	1.14975
										C4-CT ECAD.tif:0004-0226-0750:c:4/4 - Series009	87.791	0.728635
										C4-CT ECAD.tif:0004-0227-0752:c:4/4 - Series009	123.824	1.0277
										C4-CT ECAD.tif:0004-0228-0755:c:4/4 - Series009	130.887	1.08632
										C4-CT ECAD.tif:0004-0229-0765:c:4/4 - Series009	38.718	0.321346
										C4-CT ECAD.tif:0004-0230-0765:c:4/4 - Series009	126.874	1.05301
										C4-CT ECAD.tif:0004-0231-0765:c:4/4 - Series009	37.157	0.30839
										C4-CT ECAD.tif:0004-0232-0780:c:4/4 - Series009	79.215	0.657457
										C4-CT ECAD.tif:0004-0233-0773:c:4/4 - Series009	133.179	1.10534
										C4-CT ECAD.tif:0004-0234-0778:c:4/4 - Series009	84.155	0.698458
										C4-CT ECAD.tif:0004-0235-0789:c:4/4 - Series009	122.79	1.01911
										C4-CT ECAD.tif:0004-0236-0795:c:4/4 - Series009	102.26	0.848723
										C4-CT ECAD.tif:0004-0237-0792:c:4/4 - Series009	102.487	0.850607
										C4-CT ECAD.tif:0004-0238-0804:c:4/4 - Series009	113.2	0.939521
										C4-CT ECAD.tif:0004-0239-0808:c:4/4 - Series009	122.302	1.01506
										C4-CT ECAD.tif:0004-0240-0808:c:4/4 - Series009	94.85	0.787222
										C4-CT ECAD.tif:0004-0241-0813:c:4/4 - Series009	147.963	1.22804
										C4-CT ECAD.tif:0004-0242-0815:c:4/4 - Series009	98.858	0.820487
										C4-CT ECAD.tif:0004-0243-0818:c:4/4 - Series009	46.854	0.388872
										C4-CT ECAD.tif:0004-0244-0828:c:4/4 - Series009	104.772	0.869572
										C4-CT ECAD.tif:0004-0245-0832:c:4/4 - Series009	121.522	1.00859
										C4-CT ECAD.tif:0004-0246-0836:c:4/4 - Series009	94.812	0.786907
										C4-CT ECAD.tif:0004-0247-0839:c:4/4 - Series009	102.664	0.852076
										C4-CT ECAD.tif:0004-0248-0841:c:4/4 - Series009	118.572	0.984107
										C4-CT ECAD.tif:0004-0249-0844:c:4/4 - Series009	135.782	1.12694
										C4-CT ECAD.tif:0004-0250-0851:c:4/4 - Series009	81.942	0.68009
										C4-CT ECAD.tif:0004-0251-0849:c:4/4 - Series009	47.56	0.394732
										C4-CT ECAD.tif:0004-0252-0845:c:4/4 - Series009	115.282	0.956801
										C4-CT ECAD.tif:0004-0253-0866:c:4/4 - Series009	121.726	1.01028
										C4-CT ECAD.tif:0004-0254-0855:c:4/4 - Series009	157.171	1.30447
										C4-CT ECAD.tif:0004-0255-0863:c:4/4 - Series009	110.09	0.913709
										C4-CT ECAD.tif:0004-0256-0878:c:4/4 - Series009	118.315	0.981974
										C4-CT ECAD.tif:0004-0257-0899:c:4/4 - Series009	76.789	0.637322
										C4-CT ECAD.tif:0004-0258-0899:c:4/4 - Series009	168.897	1.40179
										C4-CT ECAD.tif:0004-0259-0894:c:4/4 - Series009	142.476	1.1825
										C4-CT ECAD.tif:0004-0260-0899:c:4/4 - Series009	90.087	0.747691
										C4-CT ECAD.tif:0004-0261-0903:c:4/4 - Series009	90.824	0.753808
										C4-CT ECAD.tif:0004-0262-0905:c:4/4 - Series009	126.514	1.05002
										C4-CT ECAD.tif:0004-0263-0902:c:4/4 - Series009	61.973	0.514355
										C4-CT ECAD.tif:0004-0264-0912:c:4/4 - Series009	138.237	1.14732
										C4-CT ECAD.tif:0004-0265-0917:c:4/4 - Series009	114.53	0.95056
										C4-CT ECAD.tif:0004-0266-0918:c:4/4 - Series009	139.638	1.15895
										C4-CT ECAD.tif:0004-0267-0922:c:4/4 - Series009	24.787	0.205724
										C4-CT ECAD.tif:0004-0268-0919:c:4/4 - Series009	121.494	1.00836
										C4-CT ECAD.tif:0004-0269-0925:c:4/4 - Series009	68.355	0.567323
										C4-CT ECAD.tif:0004-0270-0935:c:4/4 - Series009	97.43	0.808636
										C4-CT ECAD.tif:0004-0271-0942:c:4/4 - Series009	129.263	1.07284
										C4-CT ECAD.tif:0004-0272-0932:c:4/4 - Series009	161.574	1.34101
										C4-CT ECAD.tif:0004-0273-0956:c:4/4 - Series009	120.131	0.997046
										C4-CT ECAD.tif:0004-0274-0962:c:4/4 - Series009	65.172	0.540905
										C4-CT ECAD.tif:0004-0275-0967:c:4/4 - Series009	125.312	1.04005
										C4-CT ECAD.tif:0004-0276-0966:c:4/4 - Series009	118.794	0.985949
										C4-CT ECAD.tif:0004-0277-0972:c:4/4 - Series009	143.919	1.19448
										C4-CT ECAD.tif:0004-0278-0967:c:4/4 - Series009	120.751	1.00219
										C4-CT ECAD.tif:0004-0279-0971:c:4/4 - Series009	118.146	0.980571
										C4-CT ECAD.tif:0004-0280-0976:c:4/4 - Series009	48.405	0.401745
										C4-CT ECAD.tif:0004-0281-0973:c:4/4 - Series009	125.6	1.04244
										C4-CT ECAD.tif:0004-0282-0985:c:4/4 - Series009	71.95	0.59716
										C4-CT ECAD.tif:0004-0283-0976:c:4/4 - Series009	119.419	0.991137
										C4-CT ECAD.tif:0004-0284-1006:c:4/4 - Series009	126.236	1.04772
										C4-CT ECAD.tif:0005-0001-0022:c:4/4 - Series011	140.75	1.16818
										C4-CT ECAD.tif:0005-0002-0024:c:4/4 - Series011	72.297	0.60004
										C4-CT ECAD.tif:0005-0003-0049:c:4/4 - Series011	77.625	0.644261
										C4-CT ECAD.tif:0005-0004-0031:c:4/4 - Series011	82.023	0.680763
										C4-CT ECAD.tif:0005-0005-0032:c:4/4 - Series011	147.427	1.22359
										C4-CT ECAD.tif:0005-0006-0038:c:4/4 - Series011	155.494	1.29055
										C4-CT ECAD.tif:0005-0007-0045:c:4/4 - Series011	158.403	1.31469
										C4-CT ECAD.tif:0005-0008-0043:c:4/4 - Series011	135.156	1.12175
										C4-CT ECAD.tif:0005-0009-0042:c:4/4 - Series011	117.246	0.973102
										C4-CT ECAD.tif:0005-0010-0049:c:4/4 - Series011	78.658	0.652834
										C4-CT ECAD.tif:0005-0011-0049:c:4/4 - Series011	136.208	1.13048
										C4-CT ECAD.tif:0005-0012-0055:c:4/4 - Series011	79.939	0.663466
										C4-CT ECAD.tif:0005-0013-0058:c:4/4 - Series011	124.265	1.03136
										C4-CT ECAD.tif:0005-0014-0057:c:4/4 - Series011	142.517	1.18284
										C4-CT ECAD.tif:0005-0015-0059:c:4/4 - Series011	106.533	0.884187
										C4-CT ECAD.tif:0005-0016-0070:c:4/4 - Series011	169.364	1.40566
										C4-CT ECAD.tif:0005-0017-0075:c:4/4 - Series011	177.433	1.47263
										C4-CT ECAD.tif:0005-0018-0091:c:4/4 - Series011	86.579	0.718576
										C4-CT ECAD.tif:0005-0019-0085:c:4/4 - Series011	142.559	1.18319
										C4-CT ECAD.tif:0005-0020-0091:c:4/4 - Series011	140.314	1.16456
										C4-CT ECAD.tif:0005-0021-0093:c:4/4 - Series011	93.474	0.775802
										C4-CT ECAD.tif:0005-0022-0097:c:4/4 - Series011	107.682	0.893724
										C4-CT ECAD.tif:0005-0023-0094:c:4/4 - Series011	133.858	1.11098
										C4-CT ECAD.tif:0005-0024-0104:c:4/4 - Series011	104.457	0.866957
										C4-CT ECAD.tif:0005-0025-0100:c:4/4 - Series011	175.238	1.45442
										C4-CT ECAD.tif:0005-0026-0118:c:4/4 - Series011	85.542	0.709969
										C4-CT ECAD.tif:0005-0027-0114:c:4/4 - Series011	129.684	1.07633
										C4-CT ECAD.tif:0005-0028-0119:c:4/4 - Series011	140.178	1.16343
										C4-CT ECAD.tif:0005-0029-0120:c:4/4 - Series011	187.391	1.55528
										C4-CT ECAD.tif:0005-0030-0128:c:4/4 - Series011	80.104	0.664836
										C4-CT ECAD.tif:0005-0031-0126:c:4/4 - Series011	119.165	0.989029
										C4-CT ECAD.tif:0005-0032-0132:c:4/4 - Series011	104.436	0.866783
										C4-CT ECAD.tif:0005-0033-0133:c:4/4 - Series011	108.359	0.899343
										C4-CT ECAD.tif:0005-0034-0140:c:4/4 - Series011	131.432	1.09084
										C4-CT ECAD.tif:0005-0035-0142:c:4/4 - Series011	97.56	0.809715
										C4-CT ECAD.tif:0005-0036-0143:c:4/4 - Series011	135.173	1.12189
										C4-CT ECAD.tif:0005-0037-0143:c:4/4 - Series011	118.697	0.985144
										C4-CT ECAD.tif:0005-0038-0164:c:4/4 - Series011	114.748	0.952369
										C4-CT ECAD.tif:0005-0039-0169:c:4/4 - Series011	108.931	0.90409
										C4-CT ECAD.tif:0005-0040-0175:c:4/4 - Series011	87.958	0.730021
										C4-CT ECAD.tif:0005-0041-0169:c:4/4 - Series011	178.619	1.48248
										C4-CT ECAD.tif:0005-0042-0173:c:4/4 - Series011	141.656	1.1757
										C4-CT ECAD.tif:0005-0043-0176:c:4/4 - Series011	104.284	0.865521
										C4-CT ECAD.tif:0005-0044-0171:c:4/4 - Series011	138.145	1.14656
										C4-CT ECAD.tif:0005-0045-0180:c:4/4 - Series011	164.484	1.36516
										C4-CT ECAD.tif:0005-0046-0178:c:4/4 - Series011	107.16	0.889391
										C4-CT ECAD.tif:0005-0047-0182:c:4/4 - Series011	118.333	0.982123
										C4-CT ECAD.tif:0005-0048-0178:c:4/4 - Series011	161.352	1.33917
										C4-CT ECAD.tif:0005-0049-0185:c:4/4 - Series011	107.048	0.888462
										C4-CT ECAD.tif:0005-0050-0192:c:4/4 - Series011	58.885	0.488725
										C4-CT ECAD.tif:0005-0051-0206:c:4/4 - Series011	66.955	0.555704
										C4-CT ECAD.tif:0005-0052-0215:c:4/4 - Series011	165.084	1.37014
										C4-CT ECAD.tif:0005-0053-0208:c:4/4 - Series011	167.425	1.38957
										C4-CT ECAD.tif:0005-0054-0220:c:4/4 - Series011	117.608	0.976106
										C4-CT ECAD.tif:0005-0055-0220:c:4/4 - Series011	137.39	1.14029
										C4-CT ECAD.tif:0005-0056-0226:c:4/4 - Series011	68.298	0.56685
										C4-CT ECAD.tif:0005-0057-0217:c:4/4 - Series011	114.607	0.951199
										C4-CT ECAD.tif:0005-0058-0223:c:4/4 - Series011	72.914	0.605161
										C4-CT ECAD.tif:0005-0059-0224:c:4/4 - Series011	173.632	1.44109
										C4-CT ECAD.tif:0005-0060-0230:c:4/4 - Series011	90.546	0.751501
										C4-CT ECAD.tif:0005-0061-0226:c:4/4 - Series011	147.317	1.22268
										C4-CT ECAD.tif:0005-0062-0232:c:4/4 - Series011	122.287	1.01494
										C4-CT ECAD.tif:0005-0063-0232:c:4/4 - Series011	141.949	1.17813
										C4-CT ECAD.tif:0005-0064-0249:c:4/4 - Series011	180.226	1.49581
										C4-CT ECAD.tif:0005-0065-0241:c:4/4 - Series011	130.996	1.08722
										C4-CT ECAD.tif:0005-0066-0263:c:4/4 - Series011	99.966	0.829683
										C4-CT ECAD.tif:0005-0067-0269:c:4/4 - Series011	188.59	1.56523
										C4-CT ECAD.tif:0005-0068-0270:c:4/4 - Series011	76.744	0.636949
										C4-CT ECAD.tif:0005-0069-0268:c:4/4 - Series011	112.255	0.931678
										C4-CT ECAD.tif:0005-0070-0266:c:4/4 - Series011	126.762	1.05208
										C4-CT ECAD.tif:0005-0071-0268:c:4/4 - Series011	175.623	1.45761
										C4-CT ECAD.tif:0005-0072-0275:c:4/4 - Series011	137.048	1.13745
										C4-CT ECAD.tif:0005-0073-0285:c:4/4 - Series011	95.655	0.793904
										C4-CT ECAD.tif:0005-0074-0281:c:4/4 - Series011	153.58	1.27466
										C4-CT ECAD.tif:0005-0075-0287:c:4/4 - Series011	155.933	1.29419
										C4-CT ECAD.tif:0005-0076-0290:c:4/4 - Series011	111.148	0.92249
										C4-CT ECAD.tif:0005-0077-0287:c:4/4 - Series011	68.155	0.565663
										C4-CT ECAD.tif:0005-0078-0289:c:4/4 - Series011	150.55	1.24951
										C4-CT ECAD.tif:0005-0079-0291:c:4/4 - Series011	186.696	1.54951
										C4-CT ECAD.tif:0005-0080-0294:c:4/4 - Series011	171.028	1.41947
										C4-CT ECAD.tif:0005-0081-0299:c:4/4 - Series011	168	1.39434
										C4-CT ECAD.tif:0005-0082-0314:c:4/4 - Series011	127.878	1.06134
										C4-CT ECAD.tif:0005-0083-0302:c:4/4 - Series011	95	0.788467
										C4-CT ECAD.tif:0005-0084-0319:c:4/4 - Series011	137.761	1.14337
										C4-CT ECAD.tif:0005-0085-0311:c:4/4 - Series011	97.019	0.805224
										C4-CT ECAD.tif:0005-0086-0316:c:4/4 - Series011	151.302	1.25575
										C4-CT ECAD.tif:0005-0087-0314:c:4/4 - Series011	88.629	0.73559
										C4-CT ECAD.tif:0005-0088-0320:c:4/4 - Series011	149.923	1.24431
										C4-CT ECAD.tif:0005-0089-0333:c:4/4 - Series011	72.349	0.600472
										C4-CT ECAD.tif:0005-0090-0325:c:4/4 - Series011	152.964	1.26955
										C4-CT ECAD.tif:0005-0091-0331:c:4/4 - Series011	125.497	1.04158
										C4-CT ECAD.tif:0005-0092-0341:c:4/4 - Series011	84.052	0.697603
										C4-CT ECAD.tif:0005-0093-0343:c:4/4 - Series011	161.192	1.33784
										C4-CT ECAD.tif:0005-0094-0341:c:4/4 - Series011	170.358	1.41391
										C4-CT ECAD.tif:0005-0095-0352:c:4/4 - Series011	120.721	1.00194
										C4-CT ECAD.tif:0005-0096-0355:c:4/4 - Series011	156.846	1.30177
										C4-CT ECAD.tif:0005-0097-0367:c:4/4 - Series011	150.007	1.24501
										C4-CT ECAD.tif:0005-0098-0371:c:4/4 - Series011	100.108	0.830862
										C4-CT ECAD.tif:0005-0099-0375:c:4/4 - Series011	168.173	1.39578
										C4-CT ECAD.tif:0005-0100-0382:c:4/4 - Series011	155.747	1.29265
										C4-CT ECAD.tif:0005-0101-0380:c:4/4 - Series011	177.627	1.47424
										C4-CT ECAD.tif:0005-0102-0383:c:4/4 - Series011	84.844	0.704176
										C4-CT ECAD.tif:0005-0103-0384:c:4/4 - Series011	135.017	1.12059
										C4-CT ECAD.tif:0005-0104-0382:c:4/4 - Series011	205.987	1.70962
										C4-CT ECAD.tif:0005-0105-0381:c:4/4 - Series011	106.383	0.882942
										C4-CT ECAD.tif:0005-0106-0389:c:4/4 - Series011	117.972	0.979127
										C4-CT ECAD.tif:0005-0107-0389:c:4/4 - Series011	139.312	1.15624
										C4-CT ECAD.tif:0005-0108-0399:c:4/4 - Series011	159.707	1.32551
										C4-CT ECAD.tif:0005-0109-0401:c:4/4 - Series011	79.056	0.656138
										C4-CT ECAD.tif:0005-0110-0401:c:4/4 - Series011	83.271	0.691121
										C4-CT ECAD.tif:0005-0111-0406:c:4/4 - Series011	127.909	1.0616
										C4-CT ECAD.tif:0005-0112-0413:c:4/4 - Series011	140.346	1.16482
										C4-CT ECAD.tif:0005-0113-0418:c:4/4 - Series011	117.885	0.978405
										C4-CT ECAD.tif:0005-0114-0418:c:4/4 - Series011	125.406	1.04083
										C4-CT ECAD.tif:0005-0115-0426:c:4/4 - Series011	148.264	1.23054
										C4-CT ECAD.tif:0005-0116-0425:c:4/4 - Series011	148.105	1.22922
										C4-CT ECAD.tif:0005-0117-0424:c:4/4 - Series011	138.012	1.14545
										C4-CT ECAD.tif:0005-0118-0425:c:4/4 - Series011	149.066	1.2372
										C4-CT ECAD.tif:0005-0119-0423:c:4/4 - Series011	141.438	1.17389
										C4-CT ECAD.tif:0005-0120-0436:c:4/4 - Series011	149.541	1.24114
										C4-CT ECAD.tif:0005-0121-0431:c:4/4 - Series011	127.76	1.06036
										C4-CT ECAD.tif:0005-0122-0429:c:4/4 - Series011	187.421	1.55553
										C4-CT ECAD.tif:0005-0123-0439:c:4/4 - Series011	109.126	0.905708
										C4-CT ECAD.tif:0005-0124-0440:c:4/4 - Series011	160.01	1.32803
										C4-CT ECAD.tif:0005-0125-0445:c:4/4 - Series011	115.09	0.955208
										C4-CT ECAD.tif:0005-0126-0449:c:4/4 - Series011	184.753	1.53339
										C4-CT ECAD.tif:0005-0127-0460:c:4/4 - Series011	136.918	1.13637
										C4-CT ECAD.tif:0005-0128-0464:c:4/4 - Series011	119.792	0.994232
										C4-CT ECAD.tif:0005-0129-0469:c:4/4 - Series011	150.996	1.25321
										C4-CT ECAD.tif:0005-0130-0481:c:4/4 - Series011	119.831	0.994556
										C4-CT ECAD.tif:0005-0131-0471:c:4/4 - Series011	178.694	1.4831
										C4-CT ECAD.tif:0005-0132-0471:c:4/4 - Series011	134.78	1.11863
										C4-CT ECAD.tif:0005-0133-0476:c:4/4 - Series011	140.292	1.16438
										C4-CT ECAD.tif:0005-0134-0475:c:4/4 - Series011	165.163	1.3708
										C4-CT ECAD.tif:0005-0135-0483:c:4/4 - Series011	139.033	1.15393
										C4-CT ECAD.tif:0005-0136-0495:c:4/4 - Series011	113.393	0.941123
										C4-CT ECAD.tif:0005-0137-0485:c:4/4 - Series011	85.87	0.712692
										C4-CT ECAD.tif:0005-0138-0488:c:4/4 - Series011	135.536	1.1249
										C4-CT ECAD.tif:0005-0139-0492:c:4/4 - Series011	119.513	0.991917
										C4-CT ECAD.tif:0005-0140-0489:c:4/4 - Series011	68.375	0.567489
										C4-CT ECAD.tif:0005-0141-0495:c:4/4 - Series011	128.744	1.06853
										C4-CT ECAD.tif:0005-0142-0504:c:4/4 - Series011	171.455	1.42302
										C4-CT ECAD.tif:0005-0143-0516:c:4/4 - Series011	78.611	0.652444
										C4-CT ECAD.tif:0005-0144-0518:c:4/4 - Series011	90.965	0.754978
										C4-CT ECAD.tif:0005-0145-0520:c:4/4 - Series011	85.577	0.71026
										C4-CT ECAD.tif:0005-0146-0521:c:4/4 - Series011	143.85	1.19391
										C4-CT ECAD.tif:0005-0147-0523:c:4/4 - Series011	90.29	0.749376
										C4-CT ECAD.tif:0005-0148-0527:c:4/4 - Series011	92.654	0.768996
										C4-CT ECAD.tif:0005-0149-0539:c:4/4 - Series011	166.284	1.3801
										C4-CT ECAD.tif:0005-0150-0534:c:4/4 - Series011	133.409	1.10725
										C4-CT ECAD.tif:0005-0151-0534:c:4/4 - Series011	143.075	1.18747
										C4-CT ECAD.tif:0005-0152-0542:c:4/4 - Series011	80.171	0.665392
										C4-CT ECAD.tif:0005-0153-0540:c:4/4 - Series011	168.301	1.39684
										C4-CT ECAD.tif:0005-0154-0546:c:4/4 - Series011	182.232	1.51246
										C4-CT ECAD.tif:0005-0155-0553:c:4/4 - Series011	160.263	1.33013
										C4-CT ECAD.tif:0005-0156-0554:c:4/4 - Series011	117.11	0.971973
										C4-CT ECAD.tif:0005-0157-0565:c:4/4 - Series011	76.694	0.636534
										C4-CT ECAD.tif:0005-0158-0566:c:4/4 - Series011	107.356	0.891018
										C4-CT ECAD.tif:0005-0159-0571:c:4/4 - Series011	154.655	1.28358
										C4-CT ECAD.tif:0005-0160-0563:c:4/4 - Series011	150.672	1.25053
										C4-CT ECAD.tif:0005-0161-0572:c:4/4 - Series011	166.55	1.38231
										C4-CT ECAD.tif:0005-0162-0578:c:4/4 - Series011	158.887	1.31871
										C4-CT ECAD.tif:0005-0163-0582:c:4/4 - Series011	127.017	1.0542
										C4-CT ECAD.tif:0005-0164-0573:c:4/4 - Series011	82.386	0.683776
										C4-CT ECAD.tif:0005-0165-0575:c:4/4 - Series011	61.527	0.510653
										C4-CT ECAD.tif:0005-0166-0596:c:4/4 - Series011	125.008	1.03752
										C4-CT ECAD.tif:0005-0167-0596:c:4/4 - Series011	164.029	1.36138
										C4-CT ECAD.tif:0005-0168-0602:c:4/4 - Series011	106.83	0.886652
										C4-CT ECAD.tif:0005-0169-0607:c:4/4 - Series011	94.327	0.782882
										C4-CT ECAD.tif:0005-0170-0604:c:4/4 - Series011	151.078	1.2539
										C4-CT ECAD.tif:0005-0171-0605:c:4/4 - Series011	114.661	0.951647
										C4-CT ECAD.tif:0005-0172-0605:c:4/4 - Series011	182.714	1.51646
										C4-CT ECAD.tif:0005-0173-0605:c:4/4 - Series011	105.391	0.874709
										C4-CT ECAD.tif:0005-0174-0609:c:4/4 - Series011	147.223	1.2219
										C4-CT ECAD.tif:0005-0175-0614:c:4/4 - Series011	114.709	0.952045
										C4-CT ECAD.tif:0005-0176-0618:c:4/4 - Series011	161.874	1.3435
										C4-CT ECAD.tif:0005-0177-0618:c:4/4 - Series011	164.19	1.36272
										C4-CT ECAD.tif:0005-0178-0622:c:4/4 - Series011	129.302	1.07316
										C4-CT ECAD.tif:0005-0179-0625:c:4/4 - Series011	67.716	0.56202
										C4-CT ECAD.tif:0005-0180-0632:c:4/4 - Series011	151.649	1.25863
										C4-CT ECAD.tif:0005-0181-0649:c:4/4 - Series011	173.722	1.44183
										C4-CT ECAD.tif:0005-0182-0645:c:4/4 - Series011	134.105	1.11303
										C4-CT ECAD.tif:0005-0183-0662:c:4/4 - Series011	158.491	1.31542
										C4-CT ECAD.tif:0005-0184-0670:c:4/4 - Series011	131.206	1.08896
										C4-CT ECAD.tif:0005-0185-0667:c:4/4 - Series011	168.15	1.39559
										C4-CT ECAD.tif:0005-0186-0677:c:4/4 - Series011	131.194	1.08887
										C4-CT ECAD.tif:0005-0187-0681:c:4/4 - Series011	104.777	0.869613
										C4-CT ECAD.tif:0005-0188-0678:c:4/4 - Series011	105.19	0.873041
										C4-CT ECAD.tif:0005-0189-0679:c:4/4 - Series011	104.275	0.865447
										C4-CT ECAD.tif:0005-0190-0682:c:4/4 - Series011	106.216	0.881556
										C4-CT ECAD.tif:0005-0191-0691:c:4/4 - Series011	96.833	0.803681
										C4-CT ECAD.tif:0005-0192-0683:c:4/4 - Series011	79.943	0.663499
										C4-CT ECAD.tif:0005-0193-0696:c:4/4 - Series011	168.092	1.39511
										C4-CT ECAD.tif:0005-0194-0692:c:4/4 - Series011	62.024	0.514778
										C4-CT ECAD.tif:0005-0195-0700:c:4/4 - Series011	141.852	1.17732
										C4-CT ECAD.tif:0005-0196-0706:c:4/4 - Series011	135.391	1.1237
										C4-CT ECAD.tif:0005-0197-0704:c:4/4 - Series011	179.86	1.49278
										C4-CT ECAD.tif:0005-0198-0709:c:4/4 - Series011	111.652	0.926673
										C4-CT ECAD.tif:0005-0199-0717:c:4/4 - Series011	179.579	1.49044
										C4-CT ECAD.tif:0005-0200-0720:c:4/4 - Series011	131.768	1.09363
										C4-CT ECAD.tif:0005-0201-0715:c:4/4 - Series011	149.7	1.24246
										C4-CT ECAD.tif:0005-0202-0719:c:4/4 - Series011	105.39	0.874701
										C4-CT ECAD.tif:0005-0203-0729:c:4/4 - Series011	82.081	0.681244
										C4-CT ECAD.tif:0005-0204-0730:c:4/4 - Series011	162.534	1.34898
										C4-CT ECAD.tif:0005-0205-0739:c:4/4 - Series011	146.75	1.21797
										C4-CT ECAD.tif:0005-0206-0734:c:4/4 - Series011	106.327	0.882478
										C4-CT ECAD.tif:0005-0207-0743:c:4/4 - Series011	134.558	1.11679
										C4-CT ECAD.tif:0005-0208-0746:c:4/4 - Series011	144.926	1.20284
										C4-CT ECAD.tif:0005-0209-0758:c:4/4 - Series011	82.246	0.682614
										C4-CT ECAD.tif:0005-0210-0755:c:4/4 - Series011	148.822	1.23517
										C4-CT ECAD.tif:0005-0211-0757:c:4/4 - Series011	125.432	1.04104
										C4-CT ECAD.tif:0005-0212-0751:c:4/4 - Series011	89.412	0.742089
										C4-CT ECAD.tif:0005-0213-0769:c:4/4 - Series011	159.142	1.32082
										C4-CT ECAD.tif:0005-0214-0766:c:4/4 - Series011	134.852	1.11923
										C4-CT ECAD.tif:0005-0215-0764:c:4/4 - Series011	91.129	0.756339
										C4-CT ECAD.tif:0005-0216-0770:c:4/4 - Series011	65.894	0.546898
										C4-CT ECAD.tif:0005-0217-0788:c:4/4 - Series011	134.725	1.11817
										C4-CT ECAD.tif:0005-0218-0791:c:4/4 - Series011	96.464	0.800618
										C4-CT ECAD.tif:0005-0219-0794:c:4/4 - Series011	72.408	0.600962
										C4-CT ECAD.tif:0005-0220-0799:c:4/4 - Series011	144.323	1.19783
										C4-CT ECAD.tif:0005-0221-0794:c:4/4 - Series011	181.06	1.50274
										C4-CT ECAD.tif:0005-0222-0802:c:4/4 - Series011	79.443	0.65935
										C4-CT ECAD.tif:0005-0223-0814:c:4/4 - Series011	107.691	0.893798
										C4-CT ECAD.tif:0005-0224-0817:c:4/4 - Series011	97.309	0.807631
										C4-CT ECAD.tif:0005-0225-0824:c:4/4 - Series011	92.464	0.767419
										C4-CT ECAD.tif:0005-0226-0828:c:4/4 - Series011	160.923	1.33561
										C4-CT ECAD.tif:0005-0227-0818:c:4/4 - Series011	111.011	0.921353
										C4-CT ECAD.tif:0005-0228-0832:c:4/4 - Series011	175.556	1.45705
										C4-CT ECAD.tif:0005-0229-0838:c:4/4 - Series011	114.931	0.953888
										C4-CT ECAD.tif:0005-0230-0837:c:4/4 - Series011	104.912	0.870734
										C4-CT ECAD.tif:0005-0231-0847:c:4/4 - Series011	140.342	1.16479
										C4-CT ECAD.tif:0005-0232-0850:c:4/4 - Series011	111.697	0.927047
										C4-CT ECAD.tif:0005-0233-0849:c:4/4 - Series011	94.495	0.784276
										C4-CT ECAD.tif:0005-0234-0864:c:4/4 - Series011	77.972	0.647141
										C4-CT ECAD.tif:0005-0235-0866:c:4/4 - Series011	97.026	0.805283
										C4-CT ECAD.tif:0005-0236-0865:c:4/4 - Series011	140.313	1.16455
										C4-CT ECAD.tif:0005-0237-0875:c:4/4 - Series011	123.532	1.02527
										C4-CT ECAD.tif:0005-0238-0874:c:4/4 - Series011	172.226	1.42942
										C4-CT ECAD.tif:0005-0239-0874:c:4/4 - Series011	116.739	0.968894
										C4-CT ECAD.tif:0005-0240-0880:c:4/4 - Series011	70.666	0.586504
										C4-CT ECAD.tif:0005-0241-0887:c:4/4 - Series011	68.099	0.565198
										C4-CT ECAD.tif:0005-0242-0883:c:4/4 - Series011	177.899	1.4765
										C4-CT ECAD.tif:0005-0243-0885:c:4/4 - Series011	117.922	0.978712
										C4-CT ECAD.tif:0005-0244-0892:c:4/4 - Series011	154.019	1.2783
										C4-CT ECAD.tif:0005-0245-0892:c:4/4 - Series011	89.286	0.741043
										C4-CT ECAD.tif:0005-0246-0905:c:4/4 - Series011	104.091	0.86392
										C4-CT ECAD.tif:0005-0247-0907:c:4/4 - Series011	76.154	0.632052
										C4-CT ECAD.tif:0005-0248-0902:c:4/4 - Series011	162.187	1.3461
										C4-CT ECAD.tif:0005-0249-0901:c:4/4 - Series011	95.128	0.78953
										C4-CT ECAD.tif:0005-0250-0906:c:4/4 - Series011	150.346	1.24782
										C4-CT ECAD.tif:0005-0251-0908:c:4/4 - Series011	172.302	1.43005
										C4-CT ECAD.tif:0005-0252-0918:c:4/4 - Series011	93.456	0.775653
										C4-CT ECAD.tif:0005-0253-0928:c:4/4 - Series011	105.684	0.877141
										C4-CT ECAD.tif:0005-0254-0934:c:4/4 - Series011	152.352	1.26447
										C4-CT ECAD.tif:0005-0255-0935:c:4/4 - Series011	115.578	0.959258
										C4-CT ECAD.tif:0005-0256-0943:c:4/4 - Series011	133.489	1.10791
										C4-CT ECAD.tif:0005-0257-0935:c:4/4 - Series011	146.639	1.21705
										C4-CT ECAD.tif:0005-0258-0948:c:4/4 - Series011	146.98	1.21988
										C4-CT ECAD.tif:0005-0259-0943:c:4/4 - Series011	121.604	1.00927
										C4-CT ECAD.tif:0005-0260-0954:c:4/4 - Series011	112.86	0.936699
										C4-CT ECAD.tif:0005-0261-0957:c:4/4 - Series011	129.895	1.07808
										C4-CT ECAD.tif:0005-0262-0972:c:4/4 - Series011	105.079	0.87212
										C4-CT ECAD.tif:0005-0263-0968:c:4/4 - Series011	150.854	1.25204
										C4-CT ECAD.tif:0005-0264-0968:c:4/4 - Series011	149.47	1.24055
										C4-CT ECAD.tif:0005-0265-0977:c:4/4 - Series011	81.289	0.674671
										C4-CT ECAD.tif:0005-0266-0985:c:4/4 - Series011	107.24	0.890055
										C4-CT ECAD.tif:0005-0267-0978:c:4/4 - Series011	108.873	0.903609
										C4-CT ECAD.tif:0005-0268-0981:c:4/4 - Series011	71.104	0.590139
										C4-CT ECAD.tif:0005-0269-0989:c:4/4 - Series011	133.998	1.11214
										C4-CT ECAD.tif:0005-0270-1006:c:4/4 - Series011	85.1	0.706301
										C4-CT ECAD.tif:0005-0271-1006:c:4/4 - Series011	102.933	0.854309
										C4-CT ECAD.tif:0006-0001-0027:c:4/4 - Series013	87.62	0.727216
										C4-CT ECAD.tif:0006-0002-0043:c:4/4 - Series013	149.676	1.24226
										C4-CT ECAD.tif:0006-0003-0029:c:4/4 - Series013	104.254	0.865272
										C4-CT ECAD.tif:0006-0004-0045:c:4/4 - Series013	59.365	0.492709
										C4-CT ECAD.tif:0006-0005-0053:c:4/4 - Series013	169.143	1.40383
										C4-CT ECAD.tif:0006-0006-0051:c:4/4 - Series013	133.989	1.11206
										C4-CT ECAD.tif:0006-0007-0064:c:4/4 - Series013	101.709	0.84415
										C4-CT ECAD.tif:0006-0008-0052:c:4/4 - Series013	86.549	0.718327
										C4-CT ECAD.tif:0006-0009-0060:c:4/4 - Series013	126.962	1.05374
										C4-CT ECAD.tif:0006-0010-0061:c:4/4 - Series013	121.359	1.00724
										C4-CT ECAD.tif:0006-0011-0065:c:4/4 - Series013	127.363	1.05707
										C4-CT ECAD.tif:0006-0012-0071:c:4/4 - Series013	119.509	0.991884
										C4-CT ECAD.tif:0006-0013-0079:c:4/4 - Series013	83.134	0.689984
										C4-CT ECAD.tif:0006-0014-0078:c:4/4 - Series013	153.736	1.27596
										C4-CT ECAD.tif:0006-0015-0079:c:4/4 - Series013	132.787	1.10209
										C4-CT ECAD.tif:0006-0016-0097:c:4/4 - Series013	156.849	1.30179
										C4-CT ECAD.tif:0006-0017-0097:c:4/4 - Series013	63.368	0.525933
										C4-CT ECAD.tif:0006-0018-0102:c:4/4 - Series013	128.501	1.06651
										C4-CT ECAD.tif:0006-0019-0096:c:4/4 - Series013	70.473	0.584902
										C4-CT ECAD.tif:0006-0020-0091:c:4/4 - Series013	159.835	1.32658
										C4-CT ECAD.tif:0006-0021-0110:c:4/4 - Series013	187.65	1.55743
										C4-CT ECAD.tif:0006-0022-0107:c:4/4 - Series013	197.091	1.63579
										C4-CT ECAD.tif:0006-0023-0105:c:4/4 - Series013	127.039	1.05438
										C4-CT ECAD.tif:0006-0024-0114:c:4/4 - Series013	125.209	1.03919
										C4-CT ECAD.tif:0006-0025-0118:c:4/4 - Series013	56.915	0.472375
										C4-CT ECAD.tif:0006-0026-0125:c:4/4 - Series013	106.692	0.885507
										C4-CT ECAD.tif:0006-0027-0124:c:4/4 - Series013	130.615	1.08406
										C4-CT ECAD.tif:0006-0028-0131:c:4/4 - Series013	95.954	0.796385
										C4-CT ECAD.tif:0006-0029-0139:c:4/4 - Series013	145.426	1.20699
										C4-CT ECAD.tif:0006-0030-0133:c:4/4 - Series013	71.065	0.589815
										C4-CT ECAD.tif:0006-0031-0143:c:4/4 - Series013	148.633	1.2336
										C4-CT ECAD.tif:0006-0032-0147:c:4/4 - Series013	139.802	1.16031
										C4-CT ECAD.tif:0006-0033-0149:c:4/4 - Series013	104.935	0.870924
										C4-CT ECAD.tif:0006-0034-0160:c:4/4 - Series013	116.673	0.968346
										C4-CT ECAD.tif:0006-0035-0159:c:4/4 - Series013	90.968	0.755003
										C4-CT ECAD.tif:0006-0036-0161:c:4/4 - Series013	117.445	0.974753
										C4-CT ECAD.tif:0006-0037-0163:c:4/4 - Series013	121.609	1.00931
										C4-CT ECAD.tif:0006-0038-0178:c:4/4 - Series013	154.418	1.28162
										C4-CT ECAD.tif:0006-0039-0173:c:4/4 - Series013	84.376	0.700292
										C4-CT ECAD.tif:0006-0040-0181:c:4/4 - Series013	154.018	1.2783
										C4-CT ECAD.tif:0006-0041-0179:c:4/4 - Series013	93.058	0.772349
										C4-CT ECAD.tif:0006-0042-0184:c:4/4 - Series013	123.857	1.02797
										C4-CT ECAD.tif:0006-0043-0183:c:4/4 - Series013	155.559	1.29109
										C4-CT ECAD.tif:0006-0044-0188:c:4/4 - Series013	177.977	1.47715
										C4-CT ECAD.tif:0006-0045-0199:c:4/4 - Series013	120.751	1.00219
										C4-CT ECAD.tif:0006-0046-0200:c:4/4 - Series013	136.812	1.13549
										C4-CT ECAD.tif:0006-0047-0198:c:4/4 - Series013	152.753	1.2678
										C4-CT ECAD.tif:0006-0048-0200:c:4/4 - Series013	111.426	0.924798
										C4-CT ECAD.tif:0006-0049-0210:c:4/4 - Series013	85.992	0.713704
										C4-CT ECAD.tif:0006-0050-0209:c:4/4 - Series013	134.413	1.11558
										C4-CT ECAD.tif:0006-0051-0211:c:4/4 - Series013	66.064	0.548309
										C4-CT ECAD.tif:0006-0052-0211:c:4/4 - Series013	57.153	0.47435
										C4-CT ECAD.tif:0006-0053-0223:c:4/4 - Series013	170.07	1.41152
										C4-CT ECAD.tif:0006-0054-0228:c:4/4 - Series013	141.215	1.17204
										C4-CT ECAD.tif:0006-0055-0233:c:4/4 - Series013	110.59	0.917859
										C4-CT ECAD.tif:0006-0056-0236:c:4/4 - Series013	78.537	0.65183
										C4-CT ECAD.tif:0006-0057-0243:c:4/4 - Series013	150.058	1.24543
										C4-CT ECAD.tif:0006-0058-0246:c:4/4 - Series013	50.335	0.417763
										C4-CT ECAD.tif:0006-0059-0250:c:4/4 - Series013	149.426	1.24018
										C4-CT ECAD.tif:0006-0060-0251:c:4/4 - Series013	144.836	1.20209
										C4-CT ECAD.tif:0006-0061-0259:c:4/4 - Series013	101.362	0.84127
										C4-CT ECAD.tif:0006-0062-0265:c:4/4 - Series013	58.759	0.48768
										C4-CT ECAD.tif:0006-0063-0277:c:4/4 - Series013	105.289	0.873863
										C4-CT ECAD.tif:0006-0064-0279:c:4/4 - Series013	132.742	1.10171
										C4-CT ECAD.tif:0006-0065-0283:c:4/4 - Series013	127.587	1.05893
										C4-CT ECAD.tif:0006-0066-0280:c:4/4 - Series013	38.58	0.320201
										C4-CT ECAD.tif:0006-0067-0291:c:4/4 - Series013	170.553	1.41553
										C4-CT ECAD.tif:0006-0068-0302:c:4/4 - Series013	148.664	1.23386
										C4-CT ECAD.tif:0006-0069-0310:c:4/4 - Series013	74.758	0.620466
										C4-CT ECAD.tif:0006-0070-0316:c:4/4 - Series013	109.324	0.907352
										C4-CT ECAD.tif:0006-0071-0320:c:4/4 - Series013	145.604	1.20846
										C4-CT ECAD.tif:0006-0072-0316:c:4/4 - Series013	72.874	0.604829
										C4-CT ECAD.tif:0006-0073-0333:c:4/4 - Series013	91.127	0.756323
										C4-CT ECAD.tif:0006-0074-0334:c:4/4 - Series013	165.355	1.37239
										C4-CT ECAD.tif:0006-0075-0340:c:4/4 - Series013	97.487	0.809109
										C4-CT ECAD.tif:0006-0076-0343:c:4/4 - Series013	143.305	1.18938
										C4-CT ECAD.tif:0006-0077-0344:c:4/4 - Series013	153.54	1.27433
										C4-CT ECAD.tif:0006-0078-0341:c:4/4 - Series013	116.831	0.969657
										C4-CT ECAD.tif:0006-0079-0354:c:4/4 - Series013	163.974	1.36093
										C4-CT ECAD.tif:0006-0080-0353:c:4/4 - Series013	110.773	0.919378
										C4-CT ECAD.tif:0006-0081-0374:c:4/4 - Series013	84.068	0.697736
										C4-CT ECAD.tif:0006-0082-0378:c:4/4 - Series013	97.115	0.806021
										C4-CT ECAD.tif:0006-0083-0377:c:4/4 - Series013	125.69	1.04318
										C4-CT ECAD.tif:0006-0084-0381:c:4/4 - Series013	136.872	1.13599
										C4-CT ECAD.tif:0006-0085-0377:c:4/4 - Series013	134.048	1.11255
										C4-CT ECAD.tif:0006-0086-0381:c:4/4 - Series013	117.662	0.976554
										C4-CT ECAD.tif:0006-0087-0386:c:4/4 - Series013	89.797	0.745284
										C4-CT ECAD.tif:0006-0088-0389:c:4/4 - Series013	63.87	0.530099
										C4-CT ECAD.tif:0006-0089-0402:c:4/4 - Series013	94.832	0.787073
										C4-CT ECAD.tif:0006-0090-0403:c:4/4 - Series013	143.13	1.18793
										C4-CT ECAD.tif:0006-0091-0406:c:4/4 - Series013	170.322	1.41361
										C4-CT ECAD.tif:0006-0092-0422:c:4/4 - Series013	103.418	0.858334
										C4-CT ECAD.tif:0006-0093-0423:c:4/4 - Series013	124.201	1.03083
										C4-CT ECAD.tif:0006-0094-0421:c:4/4 - Series013	115.072	0.955058
										C4-CT ECAD.tif:0006-0095-0430:c:4/4 - Series013	95.988	0.796667
										C4-CT ECAD.tif:0006-0096-0432:c:4/4 - Series013	117.849	0.978106
										C4-CT ECAD.tif:0006-0097-0434:c:4/4 - Series013	79.161	0.657009
										C4-CT ECAD.tif:0006-0098-0432:c:4/4 - Series013	105.131	0.872551
										C4-CT ECAD.tif:0006-0099-0443:c:4/4 - Series013	81.096	0.673069
										C4-CT ECAD.tif:0006-0100-0440:c:4/4 - Series013	107.258	0.890205
										C4-CT ECAD.tif:0006-0101-0444:c:4/4 - Series013	66.9	0.555247
										C4-CT ECAD.tif:0006-0102-0450:c:4/4 - Series013	118.64	0.984671
										C4-CT ECAD.tif:0006-0103-0445:c:4/4 - Series013	64.386	0.534382
										C4-CT ECAD.tif:0006-0104-0448:c:4/4 - Series013	98.313	0.815964
										C4-CT ECAD.tif:0006-0105-0474:c:4/4 - Series013	139.599	1.15862
										C4-CT ECAD.tif:0006-0106-0471:c:4/4 - Series013	56.246	0.466822
										C4-CT ECAD.tif:0006-0107-0490:c:4/4 - Series013	86.635	0.719041
										C4-CT ECAD.tif:0006-0108-0479:c:4/4 - Series013	106.827	0.886627
										C4-CT ECAD.tif:0006-0109-0480:c:4/4 - Series013	124.35	1.03206
										C4-CT ECAD.tif:0006-0110-0484:c:4/4 - Series013	192.948	1.6014
										C4-CT ECAD.tif:0006-0111-0502:c:4/4 - Series013	128.573	1.06711
										C4-CT ECAD.tif:0006-0112-0501:c:4/4 - Series013	106.097	0.880569
										C4-CT ECAD.tif:0006-0113-0502:c:4/4 - Series013	162.011	1.34464
										C4-CT ECAD.tif:0006-0114-0508:c:4/4 - Series013	134.886	1.11951
										C4-CT ECAD.tif:0006-0115-0536:c:4/4 - Series013	140.458	1.16575
										C4-CT ECAD.tif:0006-0116-0521:c:4/4 - Series013	89.642	0.743998
										C4-CT ECAD.tif:0006-0117-0526:c:4/4 - Series013	134.615	1.11726
										C4-CT ECAD.tif:0006-0118-0538:c:4/4 - Series013	114.641	0.951481
										C4-CT ECAD.tif:0006-0119-0541:c:4/4 - Series013	95.571	0.793207
										C4-CT ECAD.tif:0006-0120-0541:c:4/4 - Series013	126.991	1.05398
										C4-CT ECAD.tif:0006-0121-0546:c:4/4 - Series013	66.088	0.548508
										C4-CT ECAD.tif:0006-0122-0566:c:4/4 - Series013	114.411	0.949572
										C4-CT ECAD.tif:0006-0123-0564:c:4/4 - Series013	82.373	0.683668
										C4-CT ECAD.tif:0006-0124-0568:c:4/4 - Series013	82.484	0.684589
										C4-CT ECAD.tif:0006-0125-0574:c:4/4 - Series013	108.934	0.904115
										C4-CT ECAD.tif:0006-0126-0580:c:4/4 - Series013	117.111	0.971981
										C4-CT ECAD.tif:0006-0127-0582:c:4/4 - Series013	127.016	1.05419
										C4-CT ECAD.tif:0006-0128-0585:c:4/4 - Series013	89.936	0.746438
										C4-CT ECAD.tif:0006-0129-0585:c:4/4 - Series013	95.846	0.795489
										C4-CT ECAD.tif:0006-0130-0599:c:4/4 - Series013	125.871	1.04469
										C4-CT ECAD.tif:0006-0131-0605:c:4/4 - Series013	114.346	0.949033
										C4-CT ECAD.tif:0006-0132-0606:c:4/4 - Series013	170.154	1.41222
										C4-CT ECAD.tif:0006-0133-0599:c:4/4 - Series013	114.241	0.948161
										C4-CT ECAD.tif:0006-0134-0610:c:4/4 - Series013	119.382	0.99083
										C4-CT ECAD.tif:0006-0135-0616:c:4/4 - Series013	165.007	1.3695
										C4-CT ECAD.tif:0006-0136-0624:c:4/4 - Series013	99.646	0.827028
										C4-CT ECAD.tif:0006-0137-0621:c:4/4 - Series013	116.002	0.962777
										C4-CT ECAD.tif:0006-0138-0636:c:4/4 - Series013	185.852	1.54251
										C4-CT ECAD.tif:0006-0139-0634:c:4/4 - Series013	99.891	0.829061
										C4-CT ECAD.tif:0006-0140-0642:c:4/4 - Series013	87.856	0.729175
										C4-CT ECAD.tif:0006-0141-0649:c:4/4 - Series013	94.807	0.786866
										C4-CT ECAD.tif:0006-0142-0657:c:4/4 - Series013	169.186	1.40419
										C4-CT ECAD.tif:0006-0143-0658:c:4/4 - Series013	121.824	1.0111
										C4-CT ECAD.tif:0006-0144-0673:c:4/4 - Series013	112.657	0.935014
										C4-CT ECAD.tif:0006-0145-0677:c:4/4 - Series013	101.7	0.844075
										C4-CT ECAD.tif:0006-0146-0673:c:4/4 - Series013	116.027	0.962984
										C4-CT ECAD.tif:0006-0147-0680:c:4/4 - Series013	100.289	0.832364
										C4-CT ECAD.tif:0006-0148-0686:c:4/4 - Series013	111.399	0.924573
										C4-CT ECAD.tif:0006-0149-0704:c:4/4 - Series013	51.054	0.423731
										C4-CT ECAD.tif:0006-0150-0714:c:4/4 - Series013	114.991	0.954386
										C4-CT ECAD.tif:0006-0151-0714:c:4/4 - Series013	171.188	1.4208
										C4-CT ECAD.tif:0006-0152-0721:c:4/4 - Series013	87.255	0.724187
										C4-CT ECAD.tif:0006-0153-0726:c:4/4 - Series013	104.376	0.866285
										C4-CT ECAD.tif:0006-0154-0732:c:4/4 - Series013	138.78	1.15183
										C4-CT ECAD.tif:0006-0155-0732:c:4/4 - Series013	164.463	1.36499
										C4-CT ECAD.tif:0006-0156-0727:c:4/4 - Series013	154.742	1.28431
										C4-CT ECAD.tif:0006-0157-0742:c:4/4 - Series013	166.993	1.38598
										C4-CT ECAD.tif:0006-0158-0746:c:4/4 - Series013	125.01	1.03754
										C4-CT ECAD.tif:0006-0159-0748:c:4/4 - Series013	137.437	1.14068
										C4-CT ECAD.tif:0006-0160-0759:c:4/4 - Series013	143.133	1.18795
										C4-CT ECAD.tif:0006-0161-0766:c:4/4 - Series013	170.675	1.41654
										C4-CT ECAD.tif:0006-0162-0767:c:4/4 - Series013	195.398	1.62174
										C4-CT ECAD.tif:0006-0163-0769:c:4/4 - Series013	117.788	0.9776
										C4-CT ECAD.tif:0006-0164-0771:c:4/4 - Series013	61.761	0.512595
										C4-CT ECAD.tif:0006-0165-0786:c:4/4 - Series013	126.088	1.04649
										C4-CT ECAD.tif:0006-0166-0782:c:4/4 - Series013	109.103	0.905517
										C4-CT ECAD.tif:0006-0167-0783:c:4/4 - Series013	107.107	0.888951
										C4-CT ECAD.tif:0006-0168-0784:c:4/4 - Series013	170.046	1.41132
										C4-CT ECAD.tif:0006-0169-0788:c:4/4 - Series013	102.04	0.846897
										C4-CT ECAD.tif:0006-0170-0787:c:4/4 - Series013	154.729	1.2842
										C4-CT ECAD.tif:0006-0171-0789:c:4/4 - Series013	117.44	0.974712
										C4-CT ECAD.tif:0006-0172-0799:c:4/4 - Series013	88.125	0.731407
										C4-CT ECAD.tif:0006-0173-0793:c:4/4 - Series013	127.032	1.05432
										C4-CT ECAD.tif:0006-0174-0810:c:4/4 - Series013	128.296	1.06481
										C4-CT ECAD.tif:0006-0175-0824:c:4/4 - Series013	123.952	1.02876
										C4-CT ECAD.tif:0006-0176-0835:c:4/4 - Series013	122.898	1.02001
										C4-CT ECAD.tif:0006-0177-0831:c:4/4 - Series013	89.796	0.745276
										C4-CT ECAD.tif:0006-0178-0834:c:4/4 - Series013	139.306	1.15619
										C4-CT ECAD.tif:0006-0179-0835:c:4/4 - Series013	125.746	1.04365
										C4-CT ECAD.tif:0006-0180-0840:c:4/4 - Series013	82.98	0.688706
										C4-CT ECAD.tif:0006-0181-0838:c:4/4 - Series013	1.806	0.0149892
										C4-CT ECAD.tif:0006-0182-0853:c:4/4 - Series013	129.757	1.07694
										C4-CT ECAD.tif:0006-0183-0856:c:4/4 - Series013	78.079	0.648029
										C4-CT ECAD.tif:0006-0184-0863:c:4/4 - Series013	155.333	1.28921
										C4-CT ECAD.tif:0006-0185-0853:c:4/4 - Series013	118.154	0.980638
										C4-CT ECAD.tif:0006-0186-0871:c:4/4 - Series013	128.745	1.06854
										C4-CT ECAD.tif:0006-0187-0874:c:4/4 - Series013	119.283	0.990008
										C4-CT ECAD.tif:0006-0188-0878:c:4/4 - Series013	182.505	1.51473
										C4-CT ECAD.tif:0006-0189-0876:c:4/4 - Series013	95.3	0.790957
										C4-CT ECAD.tif:0006-0190-0879:c:4/4 - Series013	194.713	1.61605
										C4-CT ECAD.tif:0006-0191-0883:c:4/4 - Series013	75.051	0.622898
										C4-CT ECAD.tif:0006-0192-0899:c:4/4 - Series013	177.808	1.47575
										C4-CT ECAD.tif:0006-0193-0901:c:4/4 - Series013	115.901	0.961939
										C4-CT ECAD.tif:0006-0194-0907:c:4/4 - Series013	142.717	1.1845
										C4-CT ECAD.tif:0006-0195-0904:c:4/4 - Series013	47.138	0.391229
										C4-CT ECAD.tif:0006-0196-0913:c:4/4 - Series013	157.561	1.3077
										C4-CT ECAD.tif:0006-0197-0920:c:4/4 - Series013	131.806	1.09394
										C4-CT ECAD.tif:0006-0198-0915:c:4/4 - Series013	91.188	0.756829
										C4-CT ECAD.tif:0006-0199-0921:c:4/4 - Series013	202.467	1.68041
										C4-CT ECAD.tif:0006-0200-0922:c:4/4 - Series013	207.689	1.72375
										C4-CT ECAD.tif:0006-0201-0932:c:4/4 - Series013	143.994	1.1951
										C4-CT ECAD.tif:0006-0202-0943:c:4/4 - Series013	192.565	1.59822
										C4-CT ECAD.tif:0006-0203-0948:c:4/4 - Series013	142.961	1.18653
										C4-CT ECAD.tif:0006-0204-0957:c:4/4 - Series013	107.922	0.895716
										C4-CT ECAD.tif:0006-0205-0953:c:4/4 - Series013	139.691	1.15939
										C4-CT ECAD.tif:0006-0206-0949:c:4/4 - Series013	68.729	0.570427
										C4-CT ECAD.tif:0006-0207-0958:c:4/4 - Series013	81.725	0.678289
										C4-CT ECAD.tif:0006-0208-0966:c:4/4 - Series013	147.099	1.22087
										C4-CT ECAD.tif:0006-0209-0976:c:4/4 - Series013	153.105	1.27072
										C4-CT ECAD.tif:0006-0210-0969:c:4/4 - Series013	197.701	1.64085
										C4-CT ECAD.tif:0006-0211-0982:c:4/4 - Series013	95.468	0.792352
										C4-CT ECAD.tif:0006-0212-0983:c:4/4 - Series013	129.948	1.07852
										C4-CT ECAD.tif:0006-0213-0992:c:4/4 - Series013	71.339	0.592089
										C4-CT ECAD.tif:0006-0214-0987:c:4/4 - Series013	152.232	1.26347
										C4-CT ECAD.tif:0006-0215-0998:c:4/4 - Series013	173.852	1.44291
										C4-CT ECAD.tif:0007-0001-0016:c:4/4 - Series015	120.688	1.00167
										C4-CT ECAD.tif:0007-0002-0023:c:4/4 - Series015	114.368	0.949215
										C4-CT ECAD.tif:0007-0003-0028:c:4/4 - Series015	116.355	0.965707
										C4-CT ECAD.tif:0007-0004-0020:c:4/4 - Series015	199.349	1.65453
										C4-CT ECAD.tif:0007-0005-0030:c:4/4 - Series015	163.877	1.36012
										C4-CT ECAD.tif:0007-0006-0035:c:4/4 - Series015	186.182	1.54525
										C4-CT ECAD.tif:0007-0007-0040:c:4/4 - Series015	200.881	1.66724
										C4-CT ECAD.tif:0007-0008-0039:c:4/4 - Series015	182.832	1.51744
										C4-CT ECAD.tif:0007-0009-0036:c:4/4 - Series015	120.622	1.00112
										C4-CT ECAD.tif:0007-0010-0053:c:4/4 - Series015	126.456	1.04954
										C4-CT ECAD.tif:0007-0011-0048:c:4/4 - Series015	128.286	1.06473
										C4-CT ECAD.tif:0007-0012-0064:c:4/4 - Series015	155.335	1.28923
										C4-CT ECAD.tif:0007-0013-0064:c:4/4 - Series015	168.443	1.39802
										C4-CT ECAD.tif:0007-0014-0064:c:4/4 - Series015	87.789	0.728619
										C4-CT ECAD.tif:0007-0015-0085:c:4/4 - Series015	139.188	1.15521
										C4-CT ECAD.tif:0007-0016-0076:c:4/4 - Series015	183.281	1.52117
										C4-CT ECAD.tif:0007-0017-0090:c:4/4 - Series015	130.152	1.08022
										C4-CT ECAD.tif:0007-0018-0082:c:4/4 - Series015	135.799	1.12709
										C4-CT ECAD.tif:0007-0019-0095:c:4/4 - Series015	135.693	1.12621
										C4-CT ECAD.tif:0007-0020-0095:c:4/4 - Series015	162.791	1.35111
										C4-CT ECAD.tif:0007-0021-0094:c:4/4 - Series015	145.372	1.20654
										C4-CT ECAD.tif:0007-0022-0094:c:4/4 - Series015	135.647	1.12582
										C4-CT ECAD.tif:0007-0023-0106:c:4/4 - Series015	70.795	0.587574
										C4-CT ECAD.tif:0007-0024-0108:c:4/4 - Series015	144.408	1.19854
										C4-CT ECAD.tif:0007-0025-0121:c:4/4 - Series015	117.711	0.976961
										C4-CT ECAD.tif:0007-0026-0131:c:4/4 - Series015	183.672	1.52441
										C4-CT ECAD.tif:0007-0027-0129:c:4/4 - Series015	115.811	0.961192
										C4-CT ECAD.tif:0007-0028-0128:c:4/4 - Series015	196.413	1.63016
										C4-CT ECAD.tif:0007-0029-0134:c:4/4 - Series015	86.47	0.717671
										C4-CT ECAD.tif:0007-0030-0135:c:4/4 - Series015	145.348	1.20634
										C4-CT ECAD.tif:0007-0031-0147:c:4/4 - Series015	158.992	1.31958
										C4-CT ECAD.tif:0007-0032-0144:c:4/4 - Series015	118.779	0.985825
										C4-CT ECAD.tif:0007-0033-0152:c:4/4 - Series015	129.502	1.07482
										C4-CT ECAD.tif:0007-0034-0144:c:4/4 - Series015	189.776	1.57508
										C4-CT ECAD.tif:0007-0035-0151:c:4/4 - Series015	201.346	1.6711
										C4-CT ECAD.tif:0007-0036-0155:c:4/4 - Series015	126.983	1.05392
										C4-CT ECAD.tif:0007-0037-0162:c:4/4 - Series015	88.5	0.73452
										C4-CT ECAD.tif:0007-0038-0159:c:4/4 - Series015	88.417	0.733831
										C4-CT ECAD.tif:0007-0039-0182:c:4/4 - Series015	103.34	0.857687
										C4-CT ECAD.tif:0007-0040-0181:c:4/4 - Series015	186.426	1.54727
										C4-CT ECAD.tif:0007-0041-0185:c:4/4 - Series015	148.622	1.23351
										C4-CT ECAD.tif:0007-0042-0185:c:4/4 - Series015	108.279	0.898679
										C4-CT ECAD.tif:0007-0043-0187:c:4/4 - Series015	184.429	1.5307
										C4-CT ECAD.tif:0007-0044-0195:c:4/4 - Series015	52.174	0.433026
										C4-CT ECAD.tif:0007-0045-0200:c:4/4 - Series015	131.745	1.09344
										C4-CT ECAD.tif:0007-0046-0199:c:4/4 - Series015	166.464	1.38159
										C4-CT ECAD.tif:0007-0047-0215:c:4/4 - Series015	177.63	1.47427
										C4-CT ECAD.tif:0007-0048-0211:c:4/4 - Series015	193.759	1.60813
										C4-CT ECAD.tif:0007-0049-0219:c:4/4 - Series015	116.321	0.965424
										C4-CT ECAD.tif:0007-0050-0223:c:4/4 - Series015	98.81	0.820089
										C4-CT ECAD.tif:0007-0051-0227:c:4/4 - Series015	104.077	0.863803
										C4-CT ECAD.tif:0007-0052-0232:c:4/4 - Series015	65.586	0.544341
										C4-CT ECAD.tif:0007-0053-0235:c:4/4 - Series015	76.576	0.635555
										C4-CT ECAD.tif:0007-0054-0244:c:4/4 - Series015	187.834	1.55896
										C4-CT ECAD.tif:0007-0055-0254:c:4/4 - Series015	147.535	1.22449
										C4-CT ECAD.tif:0007-0056-0251:c:4/4 - Series015	157.825	1.30989
										C4-CT ECAD.tif:0007-0057-0261:c:4/4 - Series015	162.19	1.34612
										C4-CT ECAD.tif:0007-0058-0256:c:4/4 - Series015	154.999	1.28644
										C4-CT ECAD.tif:0007-0059-0261:c:4/4 - Series015	37.26	0.309245
										C4-CT ECAD.tif:0007-0060-0269:c:4/4 - Series015	172.599	1.43251
										C4-CT ECAD.tif:0007-0061-0279:c:4/4 - Series015	185.296	1.53789
										C4-CT ECAD.tif:0007-0062-0274:c:4/4 - Series015	137.679	1.14269
										C4-CT ECAD.tif:0007-0063-0283:c:4/4 - Series015	134.884	1.11949
										C4-CT ECAD.tif:0007-0064-0287:c:4/4 - Series015	177.125	1.47008
										C4-CT ECAD.tif:0007-0065-0287:c:4/4 - Series015	139.686	1.15935
										C4-CT ECAD.tif:0007-0066-0286:c:4/4 - Series015	36.079	0.299443
										C4-CT ECAD.tif:0007-0067-0293:c:4/4 - Series015	72.432	0.601161
										C4-CT ECAD.tif:0007-0068-0322:c:4/4 - Series015	91.89	0.762655
										C4-CT ECAD.tif:0007-0069-0314:c:4/4 - Series015	161.454	1.34001
										C4-CT ECAD.tif:0007-0070-0319:c:4/4 - Series015	90.67	0.75253
										C4-CT ECAD.tif:0007-0071-0329:c:4/4 - Series015	116.941	0.97057
										C4-CT ECAD.tif:0007-0072-0325:c:4/4 - Series015	59.087	0.490402
										C4-CT ECAD.tif:0007-0073-0331:c:4/4 - Series015	58.805	0.488061
										C4-CT ECAD.tif:0007-0074-0343:c:4/4 - Series015	83.729	0.694922
										C4-CT ECAD.tif:0007-0075-0348:c:4/4 - Series015	170.997	1.41922
										C4-CT ECAD.tif:0007-0076-0344:c:4/4 - Series015	57.895	0.480509
										C4-CT ECAD.tif:0007-0077-0345:c:4/4 - Series015	65.739	0.545611
										C4-CT ECAD.tif:0007-0078-0353:c:4/4 - Series015	189.492	1.57272
										C4-CT ECAD.tif:0007-0079-0375:c:4/4 - Series015	162.193	1.34615
										C4-CT ECAD.tif:0007-0080-0377:c:4/4 - Series015	119.475	0.991602
										C4-CT ECAD.tif:0007-0081-0388:c:4/4 - Series015	61.912	0.513848
										C4-CT ECAD.tif:0007-0082-0395:c:4/4 - Series015	197.241	1.63703
										C4-CT ECAD.tif:0007-0083-0394:c:4/4 - Series015	178.813	1.48409
										C4-CT ECAD.tif:0007-0084-0400:c:4/4 - Series015	182.822	1.51736
										C4-CT ECAD.tif:0007-0085-0410:c:4/4 - Series015	166.427	1.38129
										C4-CT ECAD.tif:0007-0086-0408:c:4/4 - Series015	79.802	0.662329
										C4-CT ECAD.tif:0007-0087-0408:c:4/4 - Series015	95.635	0.793738
										C4-CT ECAD.tif:0007-0088-0408:c:4/4 - Series015	83.949	0.696748
										C4-CT ECAD.tif:0007-0089-0411:c:4/4 - Series015	187.205	1.55374
										C4-CT ECAD.tif:0007-0090-0413:c:4/4 - Series015	107.461	0.891889
										C4-CT ECAD.tif:0007-0091-0419:c:4/4 - Series015	158.206	1.31306
										C4-CT ECAD.tif:0007-0092-0426:c:4/4 - Series015	104.369	0.866227
										C4-CT ECAD.tif:0007-0093-0425:c:4/4 - Series015	185.567	1.54014
										C4-CT ECAD.tif:0007-0094-0446:c:4/4 - Series015	151.609	1.2583
										C4-CT ECAD.tif:0007-0095-0456:c:4/4 - Series015	179.003	1.48566
										C4-CT ECAD.tif:0007-0096-0459:c:4/4 - Series015	104.306	0.865704
										C4-CT ECAD.tif:0007-0097-0464:c:4/4 - Series015	208.23	1.72824
										C4-CT ECAD.tif:0007-0098-0468:c:4/4 - Series015	98.328	0.816089
										C4-CT ECAD.tif:0007-0099-0470:c:4/4 - Series015	74.362	0.617179
										C4-CT ECAD.tif:0007-0100-0468:c:4/4 - Series015	122.792	1.01913
										C4-CT ECAD.tif:0007-0101-0475:c:4/4 - Series015	66.944	0.555612
										C4-CT ECAD.tif:0007-0102-0482:c:4/4 - Series015	142.523	1.18289
										C4-CT ECAD.tif:0007-0103-0480:c:4/4 - Series015	70.769	0.587358
										C4-CT ECAD.tif:0007-0104-0486:c:4/4 - Series015	52.801	0.43823
										C4-CT ECAD.tif:0007-0105-0491:c:4/4 - Series015	92.328	0.766291
										C4-CT ECAD.tif:0007-0106-0501:c:4/4 - Series015	130.708	1.08483
										C4-CT ECAD.tif:0007-0107-0500:c:4/4 - Series015	141.612	1.17533
										C4-CT ECAD.tif:0007-0108-0507:c:4/4 - Series015	164.307	1.36369
										C4-CT ECAD.tif:0007-0109-0513:c:4/4 - Series015	151.409	1.25664
										C4-CT ECAD.tif:0007-0110-0519:c:4/4 - Series015	103.496	0.858981
										C4-CT ECAD.tif:0007-0111-0517:c:4/4 - Series015	73.477	0.609834
										C4-CT ECAD.tif:0007-0112-0521:c:4/4 - Series015	148.475	1.23229
										C4-CT ECAD.tif:0007-0113-0524:c:4/4 - Series015	107.421	0.891557
										C4-CT ECAD.tif:0007-0114-0522:c:4/4 - Series015	135.371	1.12353
										C4-CT ECAD.tif:0007-0115-0523:c:4/4 - Series015	88.59	0.735267
										C4-CT ECAD.tif:0007-0116-0530:c:4/4 - Series015	110.582	0.917793
										C4-CT ECAD.tif:0007-0117-0552:c:4/4 - Series015	133.715	1.10979
										C4-CT ECAD.tif:0007-0118-0557:c:4/4 - Series015	203.716	1.69077
										C4-CT ECAD.tif:0007-0119-0561:c:4/4 - Series015	185.239	1.53742
										C4-CT ECAD.tif:0007-0120-0558:c:4/4 - Series015	109.886	0.912016
										C4-CT ECAD.tif:0007-0121-0563:c:4/4 - Series015	85.437	0.709098
										C4-CT ECAD.tif:0007-0122-0583:c:4/4 - Series015	107.659	0.893533
										C4-CT ECAD.tif:0007-0123-0580:c:4/4 - Series015	147.27	1.22229
										C4-CT ECAD.tif:0007-0124-0594:c:4/4 - Series015	140.87	1.16917
										C4-CT ECAD.tif:0007-0125-0595:c:4/4 - Series015	118.323	0.98204
										C4-CT ECAD.tif:0007-0126-0596:c:4/4 - Series015	209.784	1.74114
										C4-CT ECAD.tif:0007-0127-0594:c:4/4 - Series015	150.759	1.25125
										C4-CT ECAD.tif:0007-0128-0607:c:4/4 - Series015	196.663	1.63224
										C4-CT ECAD.tif:0007-0129-0611:c:4/4 - Series015	118.587	0.984231
										C4-CT ECAD.tif:0007-0130-0613:c:4/4 - Series015	112.842	0.93655
										C4-CT ECAD.tif:0007-0131-0615:c:4/4 - Series015	170.353	1.41387
										C4-CT ECAD.tif:0007-0132-0634:c:4/4 - Series015	105.113	0.872402
										C4-CT ECAD.tif:0007-0133-0632:c:4/4 - Series015	180.546	1.49847
										C4-CT ECAD.tif:0007-0134-0634:c:4/4 - Series015	153.668	1.27539
										C4-CT ECAD.tif:0007-0135-0641:c:4/4 - Series015	96.98	0.804901
										C4-CT ECAD.tif:0007-0136-0641:c:4/4 - Series015	134.624	1.11733
										C4-CT ECAD.tif:0007-0137-0646:c:4/4 - Series015	127.072	1.05465
										C4-CT ECAD.tif:0007-0138-0649:c:4/4 - Series015	158.431	1.31492
										C4-CT ECAD.tif:0007-0139-0650:c:4/4 - Series015	99.433	0.82526
										C4-CT ECAD.tif:0007-0140-0648:c:4/4 - Series015	56.265	0.46698
										C4-CT ECAD.tif:0007-0141-0659:c:4/4 - Series015	175.053	1.45288
										C4-CT ECAD.tif:0007-0142-0661:c:4/4 - Series015	139.485	1.15768
										C4-CT ECAD.tif:0007-0143-0673:c:4/4 - Series015	134.388	1.11537
										C4-CT ECAD.tif:0007-0144-0684:c:4/4 - Series015	178.569	1.48206
										C4-CT ECAD.tif:0007-0145-0693:c:4/4 - Series015	135.61	1.12552
										C4-CT ECAD.tif:0007-0146-0695:c:4/4 - Series015	80.485	0.667998
										C4-CT ECAD.tif:0007-0147-0699:c:4/4 - Series015	145.696	1.20923
										C4-CT ECAD.tif:0007-0148-0708:c:4/4 - Series015	122.123	1.01358
										C4-CT ECAD.tif:0007-0149-0708:c:4/4 - Series015	179.522	1.48997
										C4-CT ECAD.tif:0007-0150-0699:c:4/4 - Series015	45.604	0.378498
										C4-CT ECAD.tif:0007-0151-0714:c:4/4 - Series015	124.005	1.0292
										C4-CT ECAD.tif:0007-0152-0721:c:4/4 - Series015	159.707	1.32551
										C4-CT ECAD.tif:0007-0153-0707:c:4/4 - Series015	99.542	0.826164
										C4-CT ECAD.tif:0007-0154-0720:c:4/4 - Series015	107.719	0.894031
										C4-CT ECAD.tif:0007-0155-0721:c:4/4 - Series015	192.214	1.59531
										C4-CT ECAD.tif:0007-0156-0733:c:4/4 - Series015	178.481	1.48133
										C4-CT ECAD.tif:0007-0157-0730:c:4/4 - Series015	102.906	0.854084
										C4-CT ECAD.tif:0007-0158-0725:c:4/4 - Series015	96.073	0.797373
										C4-CT ECAD.tif:0007-0159-0744:c:4/4 - Series015	138.934	1.1531
										C4-CT ECAD.tif:0007-0160-0750:c:4/4 - Series015	64.536	0.535627
										C4-CT ECAD.tif:0007-0161-0751:c:4/4 - Series015	91.377	0.758398
										C4-CT ECAD.tif:0007-0162-0759:c:4/4 - Series015	100.016	0.830098
										C4-CT ECAD.tif:0007-0163-0760:c:4/4 - Series015	140.913	1.16953
										C4-CT ECAD.tif:0007-0164-0778:c:4/4 - Series015	160.122	1.32896
										C4-CT ECAD.tif:0007-0165-0773:c:4/4 - Series015	106.178	0.881241
										C4-CT ECAD.tif:0007-0166-0778:c:4/4 - Series015	164.224	1.363
										C4-CT ECAD.tif:0007-0167-0782:c:4/4 - Series015	137.719	1.14302
										C4-CT ECAD.tif:0007-0168-0781:c:4/4 - Series015	150.49	1.24902
										C4-CT ECAD.tif:0007-0169-0784:c:4/4 - Series015	95.774	0.794891
										C4-CT ECAD.tif:0007-0170-0795:c:4/4 - Series015	155.181	1.28795
										C4-CT ECAD.tif:0007-0171-0799:c:4/4 - Series015	77.573	0.643829
										C4-CT ECAD.tif:0007-0172-0819:c:4/4 - Series015	163.966	1.36086
										C4-CT ECAD.tif:0007-0173-0821:c:4/4 - Series015	69.673	0.578262
										C4-CT ECAD.tif:0007-0174-0827:c:4/4 - Series015	98.807	0.820064
										C4-CT ECAD.tif:0007-0175-0851:c:4/4 - Series015	119.618	0.992788
										C4-CT ECAD.tif:0007-0176-0862:c:4/4 - Series015	98.331	0.816114
										C4-CT ECAD.tif:0007-0177-0854:c:4/4 - Series015	100.46	0.833784
										C4-CT ECAD.tif:0007-0178-0859:c:4/4 - Series015	170.972	1.41901
										C4-CT ECAD.tif:0007-0179-0857:c:4/4 - Series015	127.264	1.05625
										C4-CT ECAD.tif:0007-0180-0858:c:4/4 - Series015	89.76	0.744977
										C4-CT ECAD.tif:0007-0181-0855:c:4/4 - Series015	84.649	0.702558
										C4-CT ECAD.tif:0007-0182-0862:c:4/4 - Series015	149.169	1.23805
										C4-CT ECAD.tif:0007-0183-0879:c:4/4 - Series015	104.046	0.863546
										C4-CT ECAD.tif:0007-0184-0881:c:4/4 - Series015	173.786	1.44236
										C4-CT ECAD.tif:0007-0185-0878:c:4/4 - Series015	22.975	0.190685
										C4-CT ECAD.tif:0007-0186-0895:c:4/4 - Series015	114.525	0.950518
										C4-CT ECAD.tif:0007-0187-0893:c:4/4 - Series015	113.012	0.937961
										C4-CT ECAD.tif:0007-0188-0894:c:4/4 - Series015	116.412	0.96618
										C4-CT ECAD.tif:0007-0189-0897:c:4/4 - Series015	119.175	0.989112
										C4-CT ECAD.tif:0007-0190-0906:c:4/4 - Series015	85.064	0.706002
										C4-CT ECAD.tif:0007-0191-0908:c:4/4 - Series015	80.613	0.66906
										C4-CT ECAD.tif:0007-0192-0912:c:4/4 - Series015	153.064	1.27038
										C4-CT ECAD.tif:0007-0193-0922:c:4/4 - Series015	98.305	0.815898
										C4-CT ECAD.tif:0007-0194-0932:c:4/4 - Series015	93.121	0.772872
										C4-CT ECAD.tif:0007-0195-0949:c:4/4 - Series015	94.892	0.787571
										C4-CT ECAD.tif:0007-0196-0939:c:4/4 - Series015	54.846	0.455203
										C4-CT ECAD.tif:0007-0197-0946:c:4/4 - Series015	121.841	1.01124
										C4-CT ECAD.tif:0007-0198-0947:c:4/4 - Series015	54.214	0.449958
										C4-CT ECAD.tif:0007-0199-0958:c:4/4 - Series015	135.409	1.12385
										C4-CT ECAD.tif:0007-0200-0971:c:4/4 - Series015	85.675	0.711073
										C4-CT ECAD.tif:0007-0201-0977:c:4/4 - Series015	175.343	1.45529
										C4-CT ECAD.tif:0007-0202-0994:c:4/4 - Series015	82.439	0.684215
										C4-CT ECAD.tif:0007-0203-0994:c:4/4 - Series015	78.942	0.655192
										C4-CT ECAD.tif:0007-0204-0998:c:4/4 - Series015	105.658	0.876925
										C4-CT ECAD.tif:0008-0001-0018:c:4/4 - Series017	116.992	0.970993
										C4-CT ECAD.tif:0008-0002-0026:c:4/4 - Series017	158.031	1.3116
										C4-CT ECAD.tif:0008-0003-0030:c:4/4 - Series017	181.616	1.50735
										C4-CT ECAD.tif:0008-0004-0026:c:4/4 - Series017	64.398	0.534481
										C4-CT ECAD.tif:0008-0005-0025:c:4/4 - Series017	92.971	0.771627
										C4-CT ECAD.tif:0008-0006-0053:c:4/4 - Series017	151.65	1.25864
										C4-CT ECAD.tif:0008-0007-0044:c:4/4 - Series017	171.175	1.42069
										C4-CT ECAD.tif:0008-0008-0047:c:4/4 - Series017	113.613	0.942949
										C4-CT ECAD.tif:0008-0009-0053:c:4/4 - Series017	112.375	0.932674
										C4-CT ECAD.tif:0008-0010-0062:c:4/4 - Series017	223.959	1.85878
										C4-CT ECAD.tif:0008-0011-0064:c:4/4 - Series017	209.143	1.73582
										C4-CT ECAD.tif:0008-0012-0067:c:4/4 - Series017	171.372	1.42233
										C4-CT ECAD.tif:0008-0013-0068:c:4/4 - Series017	143.067	1.18741
										C4-CT ECAD.tif:0008-0014-0070:c:4/4 - Series017	172.082	1.42822
										C4-CT ECAD.tif:0008-0015-0081:c:4/4 - Series017	107.613	0.893151
										C4-CT ECAD.tif:0008-0016-0082:c:4/4 - Series017	192.97	1.60158
										C4-CT ECAD.tif:0008-0017-0089:c:4/4 - Series017	192.816	1.60031
										C4-CT ECAD.tif:0008-0018-0094:c:4/4 - Series017	96.159	0.798087
										C4-CT ECAD.tif:0008-0019-0097:c:4/4 - Series017	168.982	1.40249
										C4-CT ECAD.tif:0008-0020-0096:c:4/4 - Series017	66.448	0.551496
										C4-CT ECAD.tif:0008-0021-0104:c:4/4 - Series017	141.4	1.17357
										C4-CT ECAD.tif:0008-0022-0104:c:4/4 - Series017	217.466	1.80489
										C4-CT ECAD.tif:0008-0023-0105:c:4/4 - Series017	199.998	1.65991
										C4-CT ECAD.tif:0008-0024-0125:c:4/4 - Series017	159.086	1.32036
										C4-CT ECAD.tif:0008-0025-0121:c:4/4 - Series017	195.786	1.62496
										C4-CT ECAD.tif:0008-0026-0132:c:4/4 - Series017	82.41	0.683975
										C4-CT ECAD.tif:0008-0027-0130:c:4/4 - Series017	66.707	0.553645
										C4-CT ECAD.tif:0008-0028-0137:c:4/4 - Series017	78.841	0.654353
										C4-CT ECAD.tif:0008-0029-0129:c:4/4 - Series017	186.916	1.55134
										C4-CT ECAD.tif:0008-0030-0135:c:4/4 - Series017	93.871	0.779097
										C4-CT ECAD.tif:0008-0031-0138:c:4/4 - Series017	194.264	1.61232
										C4-CT ECAD.tif:0008-0032-0149:c:4/4 - Series017	169.021	1.40282
										C4-CT ECAD.tif:0008-0033-0149:c:4/4 - Series017	170.122	1.41195
										C4-CT ECAD.tif:0008-0034-0145:c:4/4 - Series017	103.811	0.861596
										C4-CT ECAD.tif:0008-0035-0156:c:4/4 - Series017	68.12	0.565373
										C4-CT ECAD.tif:0008-0036-0161:c:4/4 - Series017	66.083	0.548466
										C4-CT ECAD.tif:0008-0037-0163:c:4/4 - Series017	181.723	1.50824
										C4-CT ECAD.tif:0008-0038-0169:c:4/4 - Series017	197.477	1.63899
										C4-CT ECAD.tif:0008-0039-0175:c:4/4 - Series017	54.315	0.450796
										C4-CT ECAD.tif:0008-0040-0179:c:4/4 - Series017	168.428	1.39789
										C4-CT ECAD.tif:0008-0041-0188:c:4/4 - Series017	108.177	0.897832
										C4-CT ECAD.tif:0008-0042-0186:c:4/4 - Series017	123.087	1.02158
										C4-CT ECAD.tif:0008-0043-0189:c:4/4 - Series017	145.527	1.20782
										C4-CT ECAD.tif:0008-0044-0197:c:4/4 - Series017	179.674	1.49123
										C4-CT ECAD.tif:0008-0045-0199:c:4/4 - Series017	114.877	0.95344
										C4-CT ECAD.tif:0008-0046-0194:c:4/4 - Series017	112.912	0.937131
										C4-CT ECAD.tif:0008-0047-0220:c:4/4 - Series017	101.918	0.845884
										C4-CT ECAD.tif:0008-0048-0225:c:4/4 - Series017	154.011	1.27824
										C4-CT ECAD.tif:0008-0049-0222:c:4/4 - Series017	73.757	0.612158
										C4-CT ECAD.tif:0008-0050-0227:c:4/4 - Series017	80.44	0.667624
										C4-CT ECAD.tif:0008-0051-0234:c:4/4 - Series017	107.286	0.890437
										C4-CT ECAD.tif:0008-0052-0228:c:4/4 - Series017	167.05	1.38646
										C4-CT ECAD.tif:0008-0053-0244:c:4/4 - Series017	83.806	0.695561
										C4-CT ECAD.tif:0008-0054-0246:c:4/4 - Series017	198.622	1.64849
										C4-CT ECAD.tif:0008-0055-0256:c:4/4 - Series017	148.462	1.23218
										C4-CT ECAD.tif:0008-0056-0256:c:4/4 - Series017	101.434	0.841867
										C4-CT ECAD.tif:0008-0057-0258:c:4/4 - Series017	88.115	0.731324
										C4-CT ECAD.tif:0008-0058-0270:c:4/4 - Series017	189.203	1.57032
										C4-CT ECAD.tif:0008-0059-0283:c:4/4 - Series017	234.875	1.94938
										C4-CT ECAD.tif:0008-0060-0298:c:4/4 - Series017	88.675	0.735972
										C4-CT ECAD.tif:0008-0061-0302:c:4/4 - Series017	114.847	0.953191
										C4-CT ECAD.tif:0008-0062-0319:c:4/4 - Series017	178.783	1.48384
										C4-CT ECAD.tif:0008-0063-0314:c:4/4 - Series017	82.785	0.687087
										C4-CT ECAD.tif:0008-0064-0319:c:4/4 - Series017	97.6	0.810047
										C4-CT ECAD.tif:0008-0065-0323:c:4/4 - Series017	116.977	0.970869
										C4-CT ECAD.tif:0008-0066-0332:c:4/4 - Series017	117.786	0.977583
										C4-CT ECAD.tif:0008-0067-0347:c:4/4 - Series017	148.873	1.23559
										C4-CT ECAD.tif:0008-0068-0349:c:4/4 - Series017	122.046	1.01294
										C4-CT ECAD.tif:0008-0069-0352:c:4/4 - Series017	164.3	1.36363
										C4-CT ECAD.tif:0008-0070-0351:c:4/4 - Series017	135.521	1.12478
										C4-CT ECAD.tif:0008-0071-0361:c:4/4 - Series017	92.066	0.764116
										C4-CT ECAD.tif:0008-0072-0358:c:4/4 - Series017	148.091	1.2291
										C4-CT ECAD.tif:0008-0073-0367:c:4/4 - Series017	159.394	1.32292
										C4-CT ECAD.tif:0008-0074-0376:c:4/4 - Series017	132.79	1.10211
										C4-CT ECAD.tif:0008-0075-0392:c:4/4 - Series017	101.215	0.84005
										C4-CT ECAD.tif:0008-0076-0390:c:4/4 - Series017	134.864	1.11932
										C4-CT ECAD.tif:0008-0077-0398:c:4/4 - Series017	175.992	1.46067
										C4-CT ECAD.tif:0008-0078-0407:c:4/4 - Series017	106.128	0.880826
										C4-CT ECAD.tif:0008-0079-0413:c:4/4 - Series017	97.433	0.80866
										C4-CT ECAD.tif:0008-0080-0424:c:4/4 - Series017	132.132	1.09665
										C4-CT ECAD.tif:0008-0081-0422:c:4/4 - Series017	65.834	0.5464
										C4-CT ECAD.tif:0008-0082-0442:c:4/4 - Series017	111.172	0.922689
										C4-CT ECAD.tif:0008-0083-0444:c:4/4 - Series017	91.264	0.75746
										C4-CT ECAD.tif:0008-0084-0444:c:4/4 - Series017	118.284	0.981717
										C4-CT ECAD.tif:0008-0085-0446:c:4/4 - Series017	173.086	1.43655
										C4-CT ECAD.tif:0008-0086-0466:c:4/4 - Series017	125.927	1.04515
										C4-CT ECAD.tif:0008-0087-0460:c:4/4 - Series017	166.111	1.37866
										C4-CT ECAD.tif:0008-0088-0467:c:4/4 - Series017	141.283	1.1726
										C4-CT ECAD.tif:0008-0089-0461:c:4/4 - Series017	118.972	0.987427
										C4-CT ECAD.tif:0008-0090-0471:c:4/4 - Series017	61.095	0.507068
										C4-CT ECAD.tif:0008-0091-0475:c:4/4 - Series017	108.958	0.904314
										C4-CT ECAD.tif:0008-0092-0504:c:4/4 - Series017	131.902	1.09474
										C4-CT ECAD.tif:0008-0093-0497:c:4/4 - Series017	209.466	1.7385
										C4-CT ECAD.tif:0008-0094-0504:c:4/4 - Series017	112.001	0.92957
										C4-CT ECAD.tif:0008-0095-0501:c:4/4 - Series017	232.48	1.9295
										C4-CT ECAD.tif:0008-0096-0501:c:4/4 - Series017	68.619	0.569514
										C4-CT ECAD.tif:0008-0097-0502:c:4/4 - Series017	252.734	2.09761
										C4-CT ECAD.tif:0008-0098-0508:c:4/4 - Series017	51.815	0.430047
										C4-CT ECAD.tif:0008-0099-0525:c:4/4 - Series017	98.345	0.81623
										C4-CT ECAD.tif:0008-0100-0537:c:4/4 - Series017	181.116	1.5032
										C4-CT ECAD.tif:0008-0101-0539:c:4/4 - Series017	168.806	1.40103
										C4-CT ECAD.tif:0008-0102-0547:c:4/4 - Series017	137.228	1.13895
										C4-CT ECAD.tif:0008-0103-0550:c:4/4 - Series017	104.82	0.86997
										C4-CT ECAD.tif:0008-0104-0558:c:4/4 - Series017	203.139	1.68598
										C4-CT ECAD.tif:0008-0105-0560:c:4/4 - Series017	49.554	0.411281
										C4-CT ECAD.tif:0008-0106-0579:c:4/4 - Series017	127.34	1.05688
										C4-CT ECAD.tif:0008-0107-0583:c:4/4 - Series017	89.597	0.743624
										C4-CT ECAD.tif:0008-0108-0588:c:4/4 - Series017	115.179	0.955946
										C4-CT ECAD.tif:0008-0109-0589:c:4/4 - Series017	134.042	1.1125
										C4-CT ECAD.tif:0008-0110-0603:c:4/4 - Series017	113.91	0.945414
										C4-CT ECAD.tif:0008-0111-0603:c:4/4 - Series017	116.472	0.966678
										C4-CT ECAD.tif:0008-0112-0611:c:4/4 - Series017	181.101	1.50308
										C4-CT ECAD.tif:0008-0113-0610:c:4/4 - Series017	143.177	1.18832
										C4-CT ECAD.tif:0008-0114-0616:c:4/4 - Series017	139.458	1.15745
										C4-CT ECAD.tif:0008-0115-0618:c:4/4 - Series017	151.305	1.25578
										C4-CT ECAD.tif:0008-0116-0618:c:4/4 - Series017	92.043	0.763925
										C4-CT ECAD.tif:0008-0117-0633:c:4/4 - Series017	67.105	0.556948
										C4-CT ECAD.tif:0008-0118-0633:c:4/4 - Series017	193.26	1.60399
										C4-CT ECAD.tif:0008-0119-0634:c:4/4 - Series017	203.742	1.69099
										C4-CT ECAD.tif:0008-0120-0636:c:4/4 - Series017	67.603	0.561082
										C4-CT ECAD.tif:0008-0121-0642:c:4/4 - Series017	128.436	1.06597
										C4-CT ECAD.tif:0008-0122-0646:c:4/4 - Series017	68.001	0.564385
										C4-CT ECAD.tif:0008-0123-0687:c:4/4 - Series017	105.285	0.873829
										C4-CT ECAD.tif:0008-0124-0685:c:4/4 - Series017	63.812	0.529618
										C4-CT ECAD.tif:0008-0125-0693:c:4/4 - Series017	112.04	0.929894
										C4-CT ECAD.tif:0008-0126-0690:c:4/4 - Series017	123.475	1.0248
										C4-CT ECAD.tif:0008-0127-0696:c:4/4 - Series017	84.616	0.702284
										C4-CT ECAD.tif:0008-0128-0708:c:4/4 - Series017	152.924	1.26922
										C4-CT ECAD.tif:0008-0129-0700:c:4/4 - Series017	104.213	0.864932
										C4-CT ECAD.tif:0008-0130-0709:c:4/4 - Series017	119.789	0.994208
										C4-CT ECAD.tif:0008-0131-0714:c:4/4 - Series017	187.809	1.55875
										C4-CT ECAD.tif:0008-0132-0719:c:4/4 - Series017	85.881	0.712783
										C4-CT ECAD.tif:0008-0133-0715:c:4/4 - Series017	142.599	1.18352
										C4-CT ECAD.tif:0008-0134-0717:c:4/4 - Series017	108.443	0.90004
										C4-CT ECAD.tif:0008-0135-0730:c:4/4 - Series017	166.046	1.37812
										C4-CT ECAD.tif:0008-0136-0751:c:4/4 - Series017	163.978	1.36096
										C4-CT ECAD.tif:0008-0137-0753:c:4/4 - Series017	124.538	1.03362
										C4-CT ECAD.tif:0008-0138-0756:c:4/4 - Series017	154.06	1.27865
										C4-CT ECAD.tif:0008-0139-0767:c:4/4 - Series017	66.678	0.553405
										C4-CT ECAD.tif:0008-0140-0768:c:4/4 - Series017	143.278	1.18916
										C4-CT ECAD.tif:0008-0141-0767:c:4/4 - Series017	137.58	1.14187
										C4-CT ECAD.tif:0008-0142-0790:c:4/4 - Series017	133.575	1.10863
										C4-CT ECAD.tif:0008-0143-0796:c:4/4 - Series017	93.623	0.777039
										C4-CT ECAD.tif:0008-0144-0803:c:4/4 - Series017	128.814	1.06911
										C4-CT ECAD.tif:0008-0145-0804:c:4/4 - Series017	84.015	0.697296
										C4-CT ECAD.tif:0008-0146-0822:c:4/4 - Series017	85.443	0.709148
										C4-CT ECAD.tif:0008-0147-0832:c:4/4 - Series017	73.938	0.61366
										C4-CT ECAD.tif:0008-0148-0847:c:4/4 - Series017	49.492	0.410767
										C4-CT ECAD.tif:0008-0149-0847:c:4/4 - Series017	134.447	1.11586
										C4-CT ECAD.tif:0008-0150-0854:c:4/4 - Series017	141.662	1.17575
										C4-CT ECAD.tif:0008-0151-0846:c:4/4 - Series017	149.29	1.23906
										C4-CT ECAD.tif:0008-0152-0854:c:4/4 - Series017	96.563	0.80144
										C4-CT ECAD.tif:0008-0153-0854:c:4/4 - Series017	168.83	1.40123
										C4-CT ECAD.tif:0008-0154-0855:c:4/4 - Series017	128.818	1.06915
										C4-CT ECAD.tif:0008-0155-0858:c:4/4 - Series017	160.32	1.3306
										C4-CT ECAD.tif:0008-0156-0873:c:4/4 - Series017	64.43	0.534747
										C4-CT ECAD.tif:0008-0157-0882:c:4/4 - Series017	153.797	1.27646
										C4-CT ECAD.tif:0008-0158-0895:c:4/4 - Series017	120.837	1.00291
										C4-CT ECAD.tif:0008-0159-0894:c:4/4 - Series017	137.458	1.14085
										C4-CT ECAD.tif:0008-0160-0890:c:4/4 - Series017	76.991	0.638999
										C4-CT ECAD.tif:0008-0161-0915:c:4/4 - Series017	205.793	1.70801
										C4-CT ECAD.tif:0008-0162-0925:c:4/4 - Series017	121.84	1.01123
										C4-CT ECAD.tif:0008-0163-0936:c:4/4 - Series017	136.849	1.1358
										C4-CT ECAD.tif:0008-0164-0924:c:4/4 - Series017	58.484	0.485397
										C4-CT ECAD.tif:0008-0165-0944:c:4/4 - Series017	98.93	0.821085
										C4-CT ECAD.tif:0008-0166-0934:c:4/4 - Series017	176.681	1.46639
										C4-CT ECAD.tif:0008-0167-0946:c:4/4 - Series017	110.279	0.915278
										C4-CT ECAD.tif:0008-0168-0944:c:4/4 - Series017	145.648	1.20883
										C4-CT ECAD.tif:0008-0169-0967:c:4/4 - Series017	81.754	0.67853
										C4-CT ECAD.tif:0008-0170-0974:c:4/4 - Series017	172.742	1.4337
										C4-CT ECAD.tif:0008-0171-0986:c:4/4 - Series017	130.468	1.08284
										C4-CT ECAD.tif:0009-0001-0032:c:4/4 - Series019	157.992	1.31128
										C4-CT ECAD.tif:0009-0002-0060:c:4/4 - Series019	87.469	0.725963
										C4-CT ECAD.tif:0009-0003-0089:c:4/4 - Series019	100.1	0.830796
										C4-CT ECAD.tif:0009-0004-0106:c:4/4 - Series019	111.359	0.924241
										C4-CT ECAD.tif:0009-0005-0113:c:4/4 - Series019	178.628	1.48255
										C4-CT ECAD.tif:0009-0006-0137:c:4/4 - Series019	60.094	0.49876
										C4-CT ECAD.tif:0009-0007-0140:c:4/4 - Series019	175.041	1.45278
										C4-CT ECAD.tif:0009-0008-0168:c:4/4 - Series019	131.436	1.09087
										C4-CT ECAD.tif:0009-0009-0194:c:4/4 - Series019	89.435	0.74228
										C4-CT ECAD.tif:0009-0010-0233:c:4/4 - Series019	137.361	1.14005
										C4-CT ECAD.tif:0009-0011-0222:c:4/4 - Series019	60.612	0.503059
										C4-CT ECAD.tif:0009-0012-0239:c:4/4 - Series019	80.802	0.670629
										C4-CT ECAD.tif:0009-0013-0236:c:4/4 - Series019	109.541	0.909153
										C4-CT ECAD.tif:0009-0014-0300:c:4/4 - Series019	89.74	0.744811
										C4-CT ECAD.tif:0009-0015-0311:c:4/4 - Series019	76.448	0.634492
										C4-CT ECAD.tif:0009-0016-0314:c:4/4 - Series019	111.818	0.928051
										C4-CT ECAD.tif:0009-0017-0343:c:4/4 - Series019	93.615	0.776972
										C4-CT ECAD.tif:0009-0018-0345:c:4/4 - Series019	155.483	1.29046
										C4-CT ECAD.tif:0009-0019-0367:c:4/4 - Series019	132.618	1.10068
										C4-CT ECAD.tif:0009-0020-0437:c:4/4 - Series019	87.664	0.727581
										C4-CT ECAD.tif:0009-0021-0440:c:4/4 - Series019	88.82	0.737176
										C4-CT ECAD.tif:0009-0022-0448:c:4/4 - Series019	142.848	1.18559
										C4-CT ECAD.tif:0009-0023-0448:c:4/4 - Series019	126.548	1.0503
										C4-CT ECAD.tif:0009-0024-0481:c:4/4 - Series019	165.845	1.37646
										C4-CT ECAD.tif:0009-0025-0494:c:4/4 - Series019	166.165	1.37911
										C4-CT ECAD.tif:0009-0026-0505:c:4/4 - Series019	163.531	1.35725
										C4-CT ECAD.tif:0009-0027-0516:c:4/4 - Series019	153.001	1.26986
										C4-CT ECAD.tif:0009-0028-0568:c:4/4 - Series019	96.769	0.803149
										C4-CT ECAD.tif:0009-0029-0596:c:4/4 - Series019	144.45	1.19889
										C4-CT ECAD.tif:0009-0030-0617:c:4/4 - Series019	106.659	0.885233
										C4-CT ECAD.tif:0009-0031-0620:c:4/4 - Series019	55.543	0.460988
										C4-CT ECAD.tif:0009-0032-0629:c:4/4 - Series019	51.924	0.430951
										C4-CT ECAD.tif:0009-0033-0653:c:4/4 - Series019	131.772	1.09366
										C4-CT ECAD.tif:0009-0034-0658:c:4/4 - Series019	100.367	0.833012
										C4-CT ECAD.tif:0009-0035-0681:c:4/4 - Series019	103.444	0.85855
										C4-CT ECAD.tif:0009-0036-0685:c:4/4 - Series019	100.845	0.836979
										C4-CT ECAD.tif:0009-0037-0722:c:4/4 - Series019	171.347	1.42212
										C4-CT ECAD.tif:0009-0038-0775:c:4/4 - Series019	99.303	0.824181
										C4-CT ECAD.tif:0009-0039-0784:c:4/4 - Series019	109.911	0.912224
										C4-CT ECAD.tif:0009-0040-0795:c:4/4 - Series019	127.694	1.05982
										C4-CT ECAD.tif:0009-0041-0791:c:4/4 - Series019	106.238	0.881739
										C4-CT ECAD.tif:0009-0042-0822:c:4/4 - Series019	117.829	0.97794
										C4-CT ECAD.tif:0009-0043-0858:c:4/4 - Series019	129.689	1.07637
										C4-CT ECAD.tif:0009-0044-0889:c:4/4 - Series019	113.864	0.945032
										C4-CT ECAD.tif:0009-0045-0904:c:4/4 - Series019	134.006	1.1122
										C4-CT ECAD.tif:0009-0046-0956:c:4/4 - Series019	117.234	0.973002
										C4-CT ECAD.tif:0009-0047-0958:c:4/4 - Series019	31.873	0.264535
										C4-CT ECAD.tif:0009-0048-0962:c:4/4 - Series019	102.092	0.847329
										C4-CT ECAD.tif:0010-0001-0034:c:4/4 - Series021	72.276	0.599866
										C4-CT ECAD.tif:0010-0002-0033:c:4/4 - Series021	83.312	0.691461
										C4-CT ECAD.tif:0010-0003-0039:c:4/4 - Series021	150.346	1.24782
										C4-CT ECAD.tif:0010-0004-0051:c:4/4 - Series021	61.202	0.507956
										C4-CT ECAD.tif:0010-0005-0068:c:4/4 - Series021	129.486	1.07469
										C4-CT ECAD.tif:0010-0006-0087:c:4/4 - Series021	64.567	0.535884
										C4-CT ECAD.tif:0010-0007-0085:c:4/4 - Series021	143.183	1.18837
										C4-CT ECAD.tif:0010-0008-0095:c:4/4 - Series021	131.37	1.09033
										C4-CT ECAD.tif:0010-0009-0121:c:4/4 - Series021	161.558	1.34088
										C4-CT ECAD.tif:0010-0010-0127:c:4/4 - Series021	165.41	1.37285
										C4-CT ECAD.tif:0010-0011-0137:c:4/4 - Series021	136.878	1.13604
										C4-CT ECAD.tif:0010-0012-0142:c:4/4 - Series021	113.163	0.939214
										C4-CT ECAD.tif:0010-0013-0144:c:4/4 - Series021	97.764	0.811408
										C4-CT ECAD.tif:0010-0014-0140:c:4/4 - Series021	59.62	0.494826
										C4-CT ECAD.tif:0010-0015-0142:c:4/4 - Series021	62.517	0.51887
										C4-CT ECAD.tif:0010-0016-0156:c:4/4 - Series021	178.211	1.47909
										C4-CT ECAD.tif:0010-0017-0169:c:4/4 - Series021	130.93	1.08667
										C4-CT ECAD.tif:0010-0018-0179:c:4/4 - Series021	186.871	1.55097
										C4-CT ECAD.tif:0010-0019-0179:c:4/4 - Series021	123.783	1.02736
										C4-CT ECAD.tif:0010-0020-0188:c:4/4 - Series021	94.039	0.780491
										C4-CT ECAD.tif:0010-0021-0213:c:4/4 - Series021	97.511	0.809308
										C4-CT ECAD.tif:0010-0022-0222:c:4/4 - Series021	136.435	1.13236
										C4-CT ECAD.tif:0010-0023-0250:c:4/4 - Series021	143.745	1.19303
										C4-CT ECAD.tif:0010-0024-0266:c:4/4 - Series021	164.549	1.3657
										C4-CT ECAD.tif:0010-0025-0275:c:4/4 - Series021	127.353	1.05699
										C4-CT ECAD.tif:0010-0026-0275:c:4/4 - Series021	98.979	0.821492
										C4-CT ECAD.tif:0010-0027-0274:c:4/4 - Series021	176.243	1.46276
										C4-CT ECAD.tif:0010-0028-0285:c:4/4 - Series021	155.605	1.29147
										C4-CT ECAD.tif:0010-0029-0279:c:4/4 - Series021	141.514	1.17452
										C4-CT ECAD.tif:0010-0030-0290:c:4/4 - Series021	167.778	1.3925
										C4-CT ECAD.tif:0010-0031-0298:c:4/4 - Series021	130.38	1.08211
										C4-CT ECAD.tif:0010-0032-0316:c:4/4 - Series021	196.119	1.62772
										C4-CT ECAD.tif:0010-0033-0317:c:4/4 - Series021	122.373	1.01565
										C4-CT ECAD.tif:0010-0034-0319:c:4/4 - Series021	170.556	1.41556
										C4-CT ECAD.tif:0010-0035-0323:c:4/4 - Series021	81.819	0.67907
										C4-CT ECAD.tif:0010-0036-0342:c:4/4 - Series021	154.444	1.28183
										C4-CT ECAD.tif:0010-0037-0351:c:4/4 - Series021	89.934	0.746421
										C4-CT ECAD.tif:0010-0038-0374:c:4/4 - Series021	175.798	1.45906
										C4-CT ECAD.tif:0010-0039-0380:c:4/4 - Series021	109.688	0.910373
										C4-CT ECAD.tif:0010-0040-0377:c:4/4 - Series021	129.002	1.07067
										C4-CT ECAD.tif:0010-0041-0382:c:4/4 - Series021	179.602	1.49063
										C4-CT ECAD.tif:0010-0042-0391:c:4/4 - Series021	146.919	1.21938
										C4-CT ECAD.tif:0010-0043-0387:c:4/4 - Series021	180.811	1.50067
										C4-CT ECAD.tif:0010-0044-0398:c:4/4 - Series021	166.239	1.37973
										C4-CT ECAD.tif:0010-0045-0405:c:4/4 - Series021	185.1	1.53627
										C4-CT ECAD.tif:0010-0046-0408:c:4/4 - Series021	191.641	1.59055
										C4-CT ECAD.tif:0010-0047-0415:c:4/4 - Series021	191.165	1.5866
										C4-CT ECAD.tif:0010-0048-0433:c:4/4 - Series021	154.154	1.27943
										C4-CT ECAD.tif:0010-0049-0432:c:4/4 - Series021	74.788	0.620715
										C4-CT ECAD.tif:0010-0050-0432:c:4/4 - Series021	137.573	1.14181
										C4-CT ECAD.tif:0010-0051-0458:c:4/4 - Series021	185.002	1.53545
										C4-CT ECAD.tif:0010-0052-0469:c:4/4 - Series021	130.45	1.08269
										C4-CT ECAD.tif:0010-0053-0474:c:4/4 - Series021	207.607	1.72307
										C4-CT ECAD.tif:0010-0054-0474:c:4/4 - Series021	90.145	0.748173
										C4-CT ECAD.tif:0010-0055-0479:c:4/4 - Series021	91.613	0.760356
										C4-CT ECAD.tif:0010-0056-0488:c:4/4 - Series021	189.912	1.5762
										C4-CT ECAD.tif:0010-0057-0483:c:4/4 - Series021	124.745	1.03534
										C4-CT ECAD.tif:0010-0058-0489:c:4/4 - Series021	129.818	1.07744
										C4-CT ECAD.tif:0010-0059-0494:c:4/4 - Series021	45.77	0.379875
										C4-CT ECAD.tif:0010-0060-0513:c:4/4 - Series021	160.926	1.33563
										C4-CT ECAD.tif:0010-0061-0523:c:4/4 - Series021	58.712	0.487289
										C4-CT ECAD.tif:0010-0062-0524:c:4/4 - Series021	100.85	0.83702
										C4-CT ECAD.tif:0010-0063-0537:c:4/4 - Series021	109.102	0.905509
										C4-CT ECAD.tif:0010-0064-0526:c:4/4 - Series021	158.028	1.31158
										C4-CT ECAD.tif:0010-0065-0534:c:4/4 - Series021	149.131	1.23774
										C4-CT ECAD.tif:0010-0066-0539:c:4/4 - Series021	132.834	1.10248
										C4-CT ECAD.tif:0010-0067-0552:c:4/4 - Series021	120.02	0.996125
										C4-CT ECAD.tif:0010-0068-0549:c:4/4 - Series021	159.383	1.32282
										C4-CT ECAD.tif:0010-0069-0556:c:4/4 - Series021	153.559	1.27449
										C4-CT ECAD.tif:0010-0070-0552:c:4/4 - Series021	109.179	0.906148
										C4-CT ECAD.tif:0010-0071-0564:c:4/4 - Series021	159.3	1.32214
										C4-CT ECAD.tif:0010-0072-0565:c:4/4 - Series021	115.669	0.960013
										C4-CT ECAD.tif:0010-0073-0571:c:4/4 - Series021	139.094	1.15443
										C4-CT ECAD.tif:0010-0074-0570:c:4/4 - Series021	53.104	0.440745
										C4-CT ECAD.tif:0010-0075-0595:c:4/4 - Series021	110.604	0.917975
										C4-CT ECAD.tif:0010-0076-0587:c:4/4 - Series021	56.026	0.464997
										C4-CT ECAD.tif:0010-0077-0606:c:4/4 - Series021	142.045	1.17892
										C4-CT ECAD.tif:0010-0078-0617:c:4/4 - Series021	140.032	1.16222
										C4-CT ECAD.tif:0010-0079-0610:c:4/4 - Series021	152.595	1.26649
										C4-CT ECAD.tif:0010-0080-0606:c:4/4 - Series021	78.376	0.650494
										C4-CT ECAD.tif:0010-0081-0626:c:4/4 - Series021	148.65	1.23374
										C4-CT ECAD.tif:0010-0082-0628:c:4/4 - Series021	189.088	1.56937
										C4-CT ECAD.tif:0010-0083-0633:c:4/4 - Series021	70.876	0.588246
										C4-CT ECAD.tif:0010-0084-0636:c:4/4 - Series021	104.031	0.863422
										C4-CT ECAD.tif:0010-0085-0637:c:4/4 - Series021	157.042	1.30339
										C4-CT ECAD.tif:0010-0086-0650:c:4/4 - Series021	134.484	1.11617
										C4-CT ECAD.tif:0010-0087-0643:c:4/4 - Series021	139.124	1.15468
										C4-CT ECAD.tif:0010-0088-0662:c:4/4 - Series021	91.15	0.756514
										C4-CT ECAD.tif:0010-0089-0671:c:4/4 - Series021	120.689	1.00168
										C4-CT ECAD.tif:0010-0090-0684:c:4/4 - Series021	19.76	0.164001
										C4-CT ECAD.tif:0010-0091-0688:c:4/4 - Series021	158.432	1.31493
										C4-CT ECAD.tif:0010-0092-0684:c:4/4 - Series021	19.423	0.161204
										C4-CT ECAD.tif:0010-0093-0694:c:4/4 - Series021	113.815	0.944625
										C4-CT ECAD.tif:0010-0094-0702:c:4/4 - Series021	139.064	1.15418
										C4-CT ECAD.tif:0010-0095-0713:c:4/4 - Series021	143.938	1.19464
										C4-CT ECAD.tif:0010-0096-0713:c:4/4 - Series021	63.49	0.526945
										C4-CT ECAD.tif:0010-0097-0715:c:4/4 - Series021	42.876	0.355856
										C4-CT ECAD.tif:0010-0098-0716:c:4/4 - Series021	20.81	0.172716
										C4-CT ECAD.tif:0010-0099-0736:c:4/4 - Series021	183.461	1.52266
										C4-CT ECAD.tif:0010-0100-0738:c:4/4 - Series021	70.756	0.587251
										C4-CT ECAD.tif:0010-0101-0740:c:4/4 - Series021	115.385	0.957656
										C4-CT ECAD.tif:0010-0102-0738:c:4/4 - Series021	49.034	0.406965
										C4-CT ECAD.tif:0010-0103-0759:c:4/4 - Series021	163.742	1.359
										C4-CT ECAD.tif:0010-0104-0771:c:4/4 - Series021	175.945	1.46028
										C4-CT ECAD.tif:0010-0105-0777:c:4/4 - Series021	114.758	0.952452
										C4-CT ECAD.tif:0010-0106-0779:c:4/4 - Series021	114.756	0.952435
										C4-CT ECAD.tif:0010-0107-0790:c:4/4 - Series021	104.205	0.864866
										C4-CT ECAD.tif:0010-0108-0787:c:4/4 - Series021	60.123	0.499
										C4-CT ECAD.tif:0010-0109-0801:c:4/4 - Series021	118.607	0.984397
										C4-CT ECAD.tif:0010-0110-0806:c:4/4 - Series021	52.529	0.435973
										C4-CT ECAD.tif:0010-0111-0822:c:4/4 - Series021	126.556	1.05037
										C4-CT ECAD.tif:0010-0112-0819:c:4/4 - Series021	72.551	0.602148
										C4-CT ECAD.tif:0010-0113-0846:c:4/4 - Series021	136.93	1.13647
										C4-CT ECAD.tif:0010-0114-0845:c:4/4 - Series021	157.737	1.30916
										C4-CT ECAD.tif:0010-0115-0848:c:4/4 - Series021	122.308	1.01511
										C4-CT ECAD.tif:0010-0116-0861:c:4/4 - Series021	65.901	0.546956
										C4-CT ECAD.tif:0010-0117-0854:c:4/4 - Series021	66.484	0.551794
										C4-CT ECAD.tif:0010-0118-0874:c:4/4 - Series021	98.346	0.816238
										C4-CT ECAD.tif:0010-0119-0870:c:4/4 - Series021	152.661	1.26703
										C4-CT ECAD.tif:0010-0120-0873:c:4/4 - Series021	45.663	0.378987
										C4-CT ECAD.tif:0010-0121-0875:c:4/4 - Series021	94.029	0.780408
										C4-CT ECAD.tif:0010-0122-0872:c:4/4 - Series021	109.62	0.909808
										C4-CT ECAD.tif:0010-0123-0875:c:4/4 - Series021	66.109	0.548682
										C4-CT ECAD.tif:0010-0124-0895:c:4/4 - Series021	183.462	1.52267
										C4-CT ECAD.tif:0010-0125-0899:c:4/4 - Series021	168.229	1.39624
										C4-CT ECAD.tif:0010-0126-0914:c:4/4 - Series021	141.91	1.1778
										C4-CT ECAD.tif:0010-0127-0912:c:4/4 - Series021	98.602	0.818363
										C4-CT ECAD.tif:0010-0128-0934:c:4/4 - Series021	177.339	1.47185
										C4-CT ECAD.tif:0010-0129-0937:c:4/4 - Series021	63.568	0.527593
										C4-CT ECAD.tif:0010-0130-0930:c:4/4 - Series021	137.704	1.1429
										C4-CT ECAD.tif:0010-0131-0942:c:4/4 - Series021	121.97	1.01231
										C4-CT ECAD.tif:0010-0132-0944:c:4/4 - Series021	84.591	0.702076
										C4-CT ECAD.tif:0010-0133-0950:c:4/4 - Series021	45.076	0.374115
										C4-CT ECAD.tif:0010-0134-0968:c:4/4 - Series021	101.255	0.840382
										C4-CT ECAD.tif:0010-0135-0948:c:4/4 - Series021	97.892	0.81247
										C4-CT ECAD.tif:0010-0136-0953:c:4/4 - Series021	43.846	0.363907
										C4-CT ECAD.tif:0010-0137-0970:c:4/4 - Series021	54.486	0.452215
										C4-CT ECAD.tif:0010-0138-0980:c:4/4 - Series021	64.688	0.536888
										C4-CT ECAD.tif:0010-0139-0982:c:4/4 - Series021	98.196	0.814993
										C4-CT ECAD.tif:0010-0140-0995:c:4/4 - Series021	80.489	0.668031
										C4-CT ECAD.tif:0010-0141-0997:c:4/4 - Series021	174.102	1.44499
										C4-CT ECAD.tif:0010-0142-0998:c:4/4 - Series021	61.383	0.509458
											120.487	1

## Sheet: 4c
Percentage of pH3+ in human TSCs
EXPERIMENT 1 - HUMAN TSCs
Condition	Total	pH3+	Ratio
CT ECAD	2789	90	3.22696
CT ECAD +DOX 48h	805	13	1.61491
CT ECAD +DOX 72h	156	3	1.92308
CT ECAD +DOX 1week	183	1	0.546448
EXPERIMENT 2 - HUMAN TSCs
Condition	Total	pH3+	Ratio
CT ECAD	731	17	2.32558
CT ECAD +DOX 48h	393	6	1.52672
CT ECAD +DOX 72h	144	0	0
CT ECAD +DOX 1week	220	0	0
TOTAL - HUMAN TSCs
Condition	pH3-	pH3+	% pH3-	%pH3+
CT ECAD	3413	107	96.9602	3.03977
CT ECAD +DOX 48h	1179	19	98.414	1.58598
CT ECAD +DOX 72h	297	3	99	1
CT ECAD +DOX 1week	402	1	99.7519	0.248139

[truncated: 38 more sheets: 4d, 4f, 4g, 4h, 5a, 5b, 5c, 5e, 5f, 5g, 5i, 5j, 5k, 6b, 6c, 6d, 6e, S1a, S1b, S2a …]
